# Supplementary material for: Adar3 Is Involved in Learning and Memory in Mice
Source: Front Neurosci. 2018 Apr 13;12:243. doi: 10.3389/fnins.2018.00243 (PMC5914295; doi:10.3389/fnins.2018.00243)
Supplement: Supplementary file 2 [file DataSheet2.XLS]

## Sheet: Editing_candidate_sites_RNAseq
genotype	Mouse ID	chr	start	end	#A	#G	strand	percent editing
WT	106	chr10	20208554	20208555	1	175	for	99.4318
WT	107	chr10	20208554	20208555	0	134	for	100
WT	119	chr10	20208554	20208555	0	152	for	100
KO	112	chr10	20208554	20208555	2	77	for	97.4684
KO	118	chr10	20208554	20208555	1	125	for	99.2063
KO	126	chr10	20208554	20208555	1	21	for	95.4545
WT	106	chr11	19721208	19721209	3	990	for	99.6979
WT	107	chr11	19721208	19721209	0	845	for	100
WT	119	chr11	19721208	19721209	1	1000	for	99.9001
KO	112	chr11	19721208	19721209	1	1049	for	99.9048
KO	118	chr11	19721208	19721209	0	1125	for	100
KO	126	chr11	19721208	19721209	2	799	for	99.7503
WT	106	chr11	102287647	102287648	42	4	for	8.69565
WT	107	chr11	102287647	102287648	34	1	for	2.85714
WT	119	chr11	102287647	102287648	33	2	for	5.71429
KO	112	chr11	102287647	102287648	29	1	for	3.33333
KO	118	chr11	102287647	102287648	22	3	for	12
KO	126	chr11	102287647	102287648	23	4	for	14.8148
WT	106	chr11	105928079	105928080	32	8	for	20
WT	107	chr11	105928079	105928080	29	3	for	9.375
WT	119	chr11	105928079	105928080	25	2	for	7.40741
KO	112	chr11	105928079	105928080	60	2	for	3.22581
KO	118	chr11	105928079	105928080	29	0	for	0
KO	126	chr11	105928079	105928080	31	2	for	6.06061
WT	106	chr13	76935746	76935747	2	42	for	95.4545
WT	107	chr13	76935746	76935747	2	40	for	95.2381
WT	119	chr13	76935746	76935747	4	52	for	92.8571
KO	112	chr13	76935746	76935747	1	20	for	95.2381
KO	118	chr13	76935746	76935747	0	35	for	100
KO	126	chr13	76935746	76935747	1	40	for	97.561
WT	106	chr14	18532355	18532356	1	483	for	99.7934
WT	107	chr14	18532355	18532356	0	294	for	100
WT	119	chr14	18532355	18532356	1	397	for	99.7487
KO	112	chr14	18532355	18532356	0	254	for	100
KO	118	chr14	18532355	18532356	1	367	for	99.7283
KO	126	chr14	18532355	18532356	1	50	for	98.0392
WT	106	chr16	37883281	37883282	23	512	for	95.7009
WT	107	chr16	37883281	37883282	18	397	for	95.6627
WT	119	chr16	37883281	37883282	19	506	for	96.381
KO	112	chr16	37883281	37883282	14	445	for	96.9499
KO	118	chr16	37883281	37883282	14	508	for	97.318
KO	126	chr16	37883281	37883282	22	365	for	94.3152
WT	106	chr16	91655614	91655615	38	2	for	5
WT	107	chr16	91655614	91655615	25	1	for	3.84615
WT	119	chr16	91655614	91655615	26	1	for	3.7037
KO	112	chr16	91655614	91655615	29	6	for	17.1429
KO	118	chr16	91655614	91655615	28	6	for	17.6471
KO	126	chr16	91655614	91655615	44	2	for	4.34783
WT	106	chr16	91656069	91656070	115	7	for	5.7377
WT	107	chr16	91656069	91656070	109	18	for	14.1732
WT	119	chr16	91656069	91656070	121	17	for	12.3188
KO	112	chr16	91656069	91656070	118	9	for	7.08661
KO	118	chr16	91656069	91656070	85	13	for	13.2653
KO	126	chr16	91656069	91656070	207	15	for	6.75676
WT	106	chr16	91656085	91656086	161	12	for	6.93642
WT	107	chr16	91656085	91656086	162	8	for	4.70588
WT	119	chr16	91656085	91656086	168	18	for	9.67742
KO	112	chr16	91656085	91656086	178	5	for	2.73224
KO	118	chr16	91656085	91656086	126	13	for	9.35252
KO	126	chr16	91656085	91656086	273	22	for	7.45763
WT	106	chr16	91656088	91656089	114	71	for	38.3784
WT	107	chr16	91656088	91656089	105	66	for	38.5965
WT	119	chr16	91656088	91656089	126	75	for	37.3134
KO	112	chr16	91656088	91656089	127	67	for	34.5361
KO	118	chr16	91656088	91656089	83	61	for	42.3611
KO	126	chr16	91656088	91656089	179	130	for	42.0712
WT	106	chr16	91656132	91656133	163	33	for	16.8367
WT	107	chr16	91656132	91656133	140	22	for	13.5802
WT	119	chr16	91656132	91656133	148	37	for	20
KO	112	chr16	91656132	91656133	156	26	for	14.2857
KO	118	chr16	91656132	91656133	117	22	for	15.8273
KO	126	chr16	91656132	91656133	210	64	for	23.3577
WT	106	chr17	39844432	39844433	49	10	for	16.9492
WT	107	chr17	39844432	39844433	36	5	for	12.1951
WT	119	chr17	39844432	39844433	47	4	for	7.84314
KO	112	chr17	39844432	39844433	38	6	for	13.6364
KO	118	chr17	39844432	39844433	23	6	for	20.6897
KO	126	chr17	39844432	39844433	129	8	for	5.83942
WT	106	chr17	39845033	39845034	29	1	for	3.33333
WT	107	chr17	39845033	39845034	21	3	for	12.5
WT	119	chr17	39845033	39845034	29	2	for	6.45161
KO	112	chr17	39845033	39845034	36	4	for	10
KO	118	chr17	39845033	39845034	23	2	for	8
KO	126	chr17	39845033	39845034	60	2	for	3.22581
WT	106	chr17	39845505	39845506	891	89	for	9.08163
WT	107	chr17	39845505	39845506	692	58	for	7.73333
WT	119	chr17	39845505	39845506	752	40	for	5.05051
KO	112	chr17	39845505	39845506	842	43	for	4.85876
KO	118	chr17	39845505	39845506	578	59	for	9.26217
KO	126	chr17	39845505	39845506	1971	96	for	4.64441
WT	106	chr17	39845852	39845853	181	12	for	6.21762
WT	107	chr17	39845852	39845853	99	16	for	13.913
WT	119	chr17	39845852	39845853	157	11	for	6.54762
KO	112	chr17	39845852	39845853	163	18	for	9.94475
KO	118	chr17	39845852	39845853	102	8	for	7.27273
KO	126	chr17	39845852	39845853	374	31	for	7.65432
WT	106	chr18	44888317	44888318	51	5	for	8.92857
WT	107	chr18	44888317	44888318	28	3	for	9.67742
WT	119	chr18	44888317	44888318	36	4	for	10
KO	112	chr18	44888317	44888318	24	10	for	29.4118
KO	118	chr18	44888317	44888318	33	5	for	13.1579
KO	126	chr18	44888317	44888318	20	6	for	23.0769
WT	106	chr1	178143376	178143377	1	60	for	98.3607
WT	107	chr1	178143376	178143377	3	29	for	90.625
WT	119	chr1	178143376	178143377	0	34	for	100
KO	112	chr1	178143376	178143377	3	29	for	90.625
KO	118	chr1	178143376	178143377	1	45	for	97.8261
KO	126	chr1	178143376	178143377	2	21	for	91.3043
WT	106	chr4	144588116	144588117	53	9	for	14.5161
WT	107	chr4	144588116	144588117	32	8	for	20
WT	119	chr4	144588116	144588117	51	10	for	16.3934
KO	112	chr4	144588116	144588117	47	9	for	16.0714
KO	118	chr4	144588116	144588117	67	12	for	15.1899
KO	126	chr4	144588116	144588117	46	18	for	28.125
WT	106	chr6	117997397	117997398	0	112	for	100
WT	107	chr6	117997397	117997398	1	95	for	98.9583
WT	119	chr6	117997397	117997398	2	87	for	97.7528
KO	112	chr6	117997397	117997398	1	165	for	99.3976
KO	118	chr6	117997397	117997398	0	153	for	100
KO	126	chr6	117997397	117997398	1	103	for	99.0385
WT	106	chr7	16885788	16885789	108	16	for	12.9032
WT	107	chr7	16885788	16885789	84	8	for	8.69565
WT	119	chr7	16885788	16885789	80	8	for	9.09091
KO	112	chr7	16885788	16885789	128	10	for	7.24638
KO	118	chr7	16885788	16885789	117	9	for	7.14286
KO	126	chr7	16885788	16885789	145	12	for	7.64331
WT	106	chr7	63544196	63544197	0	129	for	100
WT	107	chr7	63544196	63544197	1	106	for	99.0654
WT	119	chr7	63544196	63544197	1	137	for	99.2754
KO	112	chr7	63544196	63544197	2	154	for	98.7179
KO	118	chr7	63544196	63544197	0	148	for	100
KO	126	chr7	63544196	63544197	2	95	for	97.9381
WT	106	chr7	63544369	63544370	2	59	for	96.7213
WT	107	chr7	63544369	63544370	1	51	for	98.0769
WT	119	chr7	63544369	63544370	0	60	for	100
KO	112	chr7	63544369	63544370	0	94	for	100
KO	118	chr7	63544369	63544370	0	87	for	100
KO	126	chr7	63544369	63544370	2	43	for	95.5556
WT	106	chr7	110046402	110046403	234	20	for	7.87402
WT	107	chr7	110046402	110046403	236	13	for	5.22088
WT	119	chr7	110046402	110046403	226	14	for	5.83333
KO	112	chr7	110046402	110046403	181	10	for	5.2356
KO	118	chr7	110046402	110046403	197	18	for	8.37209
KO	126	chr7	110046402	110046403	182	8	for	4.21053
WT	106	chr7	127254611	127254612	24	3	for	11.1111
WT	107	chr7	127254611	127254612	31	7	for	18.4211
WT	119	chr7	127254611	127254612	41	2	for	4.65116
KO	112	chr7	127254611	127254612	28	2	for	6.66667
KO	118	chr7	127254611	127254612	27	0	for	0
KO	126	chr7	127254611	127254612	29	3	for	9.375
WT	106	chr7	141632473	141632474	158	8	for	4.81928
WT	107	chr7	141632473	141632474	130	9	for	6.47482
WT	119	chr7	141632473	141632474	142	10	for	6.57895
KO	112	chr7	141632473	141632474	167	15	for	8.24176
KO	118	chr7	141632473	141632474	157	7	for	4.26829
KO	126	chr7	141632473	141632474	115	4	for	3.36134
WT	106	chr8	70089835	70089836	29	3	for	9.375
WT	107	chr8	70089835	70089836	17	4	for	19.0476
WT	119	chr8	70089835	70089836	24	0	for	0
KO	112	chr8	70089835	70089836	30	1	for	3.22581
KO	118	chr8	70089835	70089836	44	1	for	2.22222
KO	126	chr8	70089835	70089836	28	0	for	0
WT	106	chrX	84063592	84063593	1	43	for	97.7273
WT	107	chrX	84063592	84063593	2	35	for	94.5946
WT	119	chrX	84063592	84063593	2	60	for	96.7742
KO	112	chrX	84063592	84063593	0	35	for	100
KO	118	chrX	84063592	84063593	1	59	for	98.3333
KO	126	chrX	84063592	84063593	0	30	for	100
WT	106	chr10	40258511	40258512	110	6	for	5.17241
WT	107	chr10	40258511	40258512	79	8	for	9.1954
WT	119	chr10	40258511	40258512	77	2	for	2.53165
KO	112	chr10	40258511	40258512	85	4	for	4.49438
KO	118	chr10	40258511	40258512	75	8	for	9.63855
KO	126	chr10	40258511	40258512	70	6	for	7.89474
WT	106	chr10	86837256	86837257	8	46	for	85.1852
WT	107	chr10	86837256	86837257	5	29	for	85.2941
WT	119	chr10	86837256	86837257	8	34	for	80.9524
KO	112	chr10	86837256	86837257	16	73	for	82.0225
KO	118	chr10	86837256	86837257	11	39	for	78
KO	126	chr10	86837256	86837257	11	100	for	90.0901
WT	106	chr10	86837259	86837260	33	27	for	45
WT	107	chr10	86837259	86837260	23	15	for	39.4737
WT	119	chr10	86837259	86837260	36	10	for	21.7391
KO	112	chr10	86837259	86837260	72	32	for	30.7692
KO	118	chr10	86837259	86837260	43	14	for	24.5614
KO	126	chr10	86837259	86837260	94	32	for	25.3968
WT	106	chr10	86837266	86837267	62	0	for	0
WT	107	chr10	86837266	86837267	36	2	for	5.26316
WT	119	chr10	86837266	86837267	43	6	for	12.2449
KO	112	chr10	86837266	86837267	100	6	for	5.66038
KO	118	chr10	86837266	86837267	54	7	for	11.4754
KO	126	chr10	86837266	86837267	128	5	for	3.7594
WT	106	chr11	35787910	35787911	81	7	for	7.95455
WT	107	chr11	35787910	35787911	55	8	for	12.6984
WT	119	chr11	35787910	35787911	79	9	for	10.2273
KO	112	chr11	35787910	35787911	72	6	for	7.69231
KO	118	chr11	35787910	35787911	61	2	for	3.1746
KO	126	chr11	35787910	35787911	56	5	for	8.19672
WT	106	chr11	75705290	75705291	90	1	for	1.0989
WT	107	chr11	75705290	75705291	58	2	for	3.33333
WT	119	chr11	75705290	75705291	88	0	for	0
KO	112	chr11	75705290	75705291	70	6	for	7.89474
KO	118	chr11	75705290	75705291	81	8	for	8.98876
KO	126	chr11	75705290	75705291	52	7	for	11.8644
WT	106	chr11	97843173	97843174	37	2	for	5.12821
WT	107	chr11	97843173	97843174	33	3	for	8.33333
WT	119	chr11	97843173	97843174	40	0	for	0
KO	112	chr11	97843173	97843174	70	2	for	2.77778
KO	118	chr11	97843173	97843174	39	5	for	11.3636
KO	126	chr11	97843173	97843174	40	1	for	2.43902
WT	106	chr11	97843182	97843183	34	2	for	5.55556
WT	107	chr11	97843182	97843183	34	4	for	10.5263
WT	119	chr11	97843182	97843183	34	4	for	10.5263
KO	112	chr11	97843182	97843183	84	0	for	0
KO	118	chr11	97843182	97843183	47	1	for	2.08333
KO	126	chr11	97843182	97843183	45	2	for	4.25532
WT	106	chr12	3404615	3404616	55	7	for	11.2903
WT	107	chr12	3404615	3404616	44	2	for	4.34783
WT	119	chr12	3404615	3404616	29	3	for	9.375
KO	112	chr12	3404615	3404616	47	7	for	12.963
KO	118	chr12	3404615	3404616	57	8	for	12.3077
KO	126	chr12	3404615	3404616	58	3	for	4.91803
WT	106	chr12	3404636	3404637	67	8	for	10.6667
WT	107	chr12	3404636	3404637	62	3	for	4.61538
WT	119	chr12	3404636	3404637	37	5	for	11.9048
KO	112	chr12	3404636	3404637	60	3	for	4.7619
KO	118	chr12	3404636	3404637	87	2	for	2.24719
KO	126	chr12	3404636	3404637	68	1	for	1.44928
WT	106	chr12	3404646	3404647	22	42	for	65.625
WT	107	chr12	3404646	3404647	18	39	for	68.4211
WT	119	chr12	3404646	3404647	8	22	for	73.3333
KO	112	chr12	3404646	3404647	17	29	for	63.0435
KO	118	chr12	3404646	3404647	15	43	for	74.1379
KO	126	chr12	3404646	3404647	15	33	for	68.75
WT	106	chr12	3404647	3404648	56	5	for	8.19672
WT	107	chr12	3404647	3404648	40	14	for	25.9259
WT	119	chr12	3404647	3404648	20	10	for	33.3333
KO	112	chr12	3404647	3404648	28	16	for	36.3636
KO	118	chr12	3404647	3404648	35	24	for	40.678
KO	126	chr12	3404647	3404648	37	10	for	21.2766
WT	106	chr12	70994628	70994629	5	38	for	88.3721
WT	107	chr12	70994628	70994629	6	46	for	88.4615
WT	119	chr12	70994628	70994629	5	55	for	91.6667
KO	112	chr12	70994628	70994629	7	52	for	88.1356
KO	118	chr12	70994628	70994629	2	40	for	95.2381
KO	126	chr12	70994628	70994629	10	41	for	80.3922
WT	106	chr12	70994635	70994636	41	2	for	4.65116
WT	107	chr12	70994635	70994636	45	6	for	11.7647
WT	119	chr12	70994635	70994636	58	2	for	3.33333
KO	112	chr12	70994635	70994636	56	6	for	9.67742
KO	118	chr12	70994635	70994636	40	2	for	4.7619
KO	126	chr12	70994635	70994636	46	4	for	8
WT	106	chr12	111734069	111734070	53	2	for	3.63636
WT	107	chr12	111734069	111734070	35	1	for	2.77778
WT	119	chr12	111734069	111734070	30	1	for	3.22581
KO	112	chr12	111734069	111734070	24	4	for	14.2857
KO	118	chr12	111734069	111734070	39	4	for	9.30233
KO	126	chr12	111734069	111734070	28	0	for	0
WT	106	chr13	93407808	93407809	40	5	for	11.1111
WT	107	chr13	93407808	93407809	27	5	for	15.625
WT	119	chr13	93407808	93407809	30	2	for	6.25
KO	112	chr13	93407808	93407809	20	7	for	25.9259
KO	118	chr13	93407808	93407809	24	2	for	7.69231
KO	126	chr13	93407808	93407809	30	5	for	14.2857
WT	106	chr14	21796763	21796764	7	24	for	77.4194
WT	107	chr14	21796763	21796764	5	21	for	80.7692
WT	119	chr14	21796763	21796764	11	23	for	67.6471
KO	112	chr14	21796763	21796764	11	20	for	64.5161
KO	118	chr14	21796763	21796764	11	23	for	67.6471
KO	126	chr14	21796763	21796764	11	35	for	76.087
WT	106	chr14	21796764	21796765	27	4	for	12.9032
WT	107	chr14	21796764	21796765	23	4	for	14.8148
WT	119	chr14	21796764	21796765	32	2	for	5.88235
KO	112	chr14	21796764	21796765	27	3	for	10
KO	118	chr14	21796764	21796765	30	5	for	14.2857
KO	126	chr14	21796764	21796765	41	6	for	12.766
WT	106	chr14	21797803	21797804	42	8	for	16
WT	107	chr14	21797803	21797804	45	8	for	15.0943
WT	119	chr14	21797803	21797804	41	2	for	4.65116
KO	112	chr14	21797803	21797804	62	4	for	6.06061
KO	118	chr14	21797803	21797804	43	12	for	21.8182
KO	126	chr14	21797803	21797804	32	0	for	0
WT	106	chr14	52293419	52293420	99	9	for	8.33333
WT	107	chr14	52293419	52293420	105	12	for	10.2564
WT	119	chr14	52293419	52293420	142	6	for	4.05405
KO	112	chr14	52293419	52293420	127	7	for	5.22388
KO	118	chr14	52293419	52293420	97	3	for	3
KO	126	chr14	52293419	52293420	160	20	for	11.1111
WT	106	chr14	52293453	52293454	71	3	for	4.05405
WT	107	chr14	52293453	52293454	70	12	for	14.6341
WT	119	chr14	52293453	52293454	108	7	for	6.08696
KO	112	chr14	52293453	52293454	89	11	for	11
KO	118	chr14	52293453	52293454	77	8	for	9.41176
KO	126	chr14	52293453	52293454	133	19	for	12.5
WT	106	chr14	52294228	52294229	9	23	for	71.875
WT	107	chr14	52294228	52294229	7	18	for	72
WT	119	chr14	52294228	52294229	6	18	for	75
KO	112	chr14	52294228	52294229	6	17	for	73.913
KO	118	chr14	52294228	52294229	8	16	for	66.6667
KO	126	chr14	52294228	52294229	11	24	for	68.5714
WT	106	chr15	9199471	9199472	43	31	for	41.8919
WT	107	chr15	9199471	9199472	29	18	for	38.2979
WT	119	chr15	9199471	9199472	17	13	for	43.3333
KO	112	chr15	9199471	9199472	52	16	for	23.5294
KO	118	chr15	9199471	9199472	35	16	for	31.3725
KO	126	chr15	9199471	9199472	50	35	for	41.1765
WT	106	chr15	9199472	9199473	62	11	for	15.0685
WT	107	chr15	9199472	9199473	36	11	for	23.4043
WT	119	chr15	9199472	9199473	26	6	for	18.75
KO	112	chr15	9199472	9199473	67	0	for	0
KO	118	chr15	9199472	9199473	49	3	for	5.76923
KO	126	chr15	9199472	9199473	67	18	for	21.1765
WT	106	chr15	9199498	9199499	53	13	for	19.697
WT	107	chr15	9199498	9199499	43	8	for	15.6863
WT	119	chr15	9199498	9199499	24	4	for	14.2857
KO	112	chr15	9199498	9199499	56	12	for	17.6471
KO	118	chr15	9199498	9199499	42	7	for	14.2857
KO	126	chr15	9199498	9199499	61	16	for	20.7792
WT	106	chr16	13702580	13702581	47	21	for	30.8824
WT	107	chr16	13702580	13702581	53	12	for	18.4615
WT	119	chr16	13702580	13702581	50	10	for	16.6667
KO	112	chr16	13702580	13702581	51	18	for	26.087
KO	118	chr16	13702580	13702581	69	17	for	19.7674
KO	126	chr16	13702580	13702581	28	15	for	34.8837
WT	106	chr16	13702636	13702637	37	2	for	5.12821
WT	107	chr16	13702636	13702637	24	4	for	14.2857
WT	119	chr16	13702636	13702637	27	1	for	3.57143
KO	112	chr16	13702636	13702637	29	2	for	6.45161
KO	118	chr16	13702636	13702637	28	4	for	12.5
KO	126	chr16	13702636	13702637	25	4	for	13.7931
WT	106	chr16	20123738	20123739	75	9	for	10.7143
WT	107	chr16	20123738	20123739	38	5	for	11.6279
WT	119	chr16	20123738	20123739	51	1	for	1.92308
KO	112	chr16	20123738	20123739	47	4	for	7.84314
KO	118	chr16	20123738	20123739	43	7	for	14
KO	126	chr16	20123738	20123739	37	4	for	9.7561
WT	106	chr16	20123747	20123748	67	22	for	24.7191
WT	107	chr16	20123747	20123748	33	16	for	32.6531
WT	119	chr16	20123747	20123748	46	17	for	26.9841
KO	112	chr16	20123747	20123748	40	16	for	28.5714
KO	118	chr16	20123747	20123748	37	20	for	35.0877
KO	126	chr16	20123747	20123748	44	15	for	25.4237
WT	106	chr16	32300245	32300246	31	2	for	6.06061
WT	107	chr16	32300245	32300246	27	3	for	10
WT	119	chr16	32300245	32300246	51	5	for	8.92857
KO	112	chr16	32300245	32300246	30	2	for	6.25
KO	118	chr16	32300245	32300246	25	1	for	3.84615
KO	126	chr16	32300245	32300246	27	6	for	18.1818
WT	106	chr16	32300255	32300256	31	1	for	3.125
WT	107	chr16	32300255	32300256	25	1	for	3.84615
WT	119	chr16	32300255	32300256	59	1	for	1.66667
KO	112	chr16	32300255	32300256	26	5	for	16.129
KO	118	chr16	32300255	32300256	23	1	for	4.16667
KO	126	chr16	32300255	32300256	32	3	for	8.57143
WT	106	chr16	32300259	32300260	28	2	for	6.66667
WT	107	chr16	32300259	32300260	19	3	for	13.6364
WT	119	chr16	32300259	32300260	54	0	for	0
KO	112	chr16	32300259	32300260	25	3	for	10.7143
KO	118	chr16	32300259	32300260	21	1	for	4.54545
KO	126	chr16	32300259	32300260	34	1	for	2.85714
WT	106	chr16	32300331	32300332	34	10	for	22.7273
WT	107	chr16	32300331	32300332	26	13	for	33.3333
WT	119	chr16	32300331	32300332	30	21	for	41.1765
KO	112	chr16	32300331	32300332	18	5	for	21.7391
KO	118	chr16	32300331	32300332	16	14	for	46.6667
KO	126	chr16	32300331	32300332	29	8	for	21.6216
WT	106	chr17	13020009	13020010	48	5	for	9.43396
WT	107	chr17	13020009	13020010	41	4	for	8.88889
WT	119	chr17	13020009	13020010	39	1	for	2.5
KO	112	chr17	13020009	13020010	50	1	for	1.96078
KO	118	chr17	13020009	13020010	53	2	for	3.63636
KO	126	chr17	13020009	13020010	73	8	for	9.87654
WT	106	chr17	33928728	33928729	42	0	for	0
WT	107	chr17	33928728	33928729	21	4	for	16
WT	119	chr17	33928728	33928729	43	3	for	6.52174
KO	112	chr17	33928728	33928729	44	1	for	2.22222
KO	118	chr17	33928728	33928729	36	2	for	5.26316
KO	126	chr17	33928728	33928729	29	0	for	0
WT	106	chr17	33928732	33928733	45	0	for	0
WT	107	chr17	33928732	33928733	24	0	for	0
WT	119	chr17	33928732	33928733	41	4	for	8.88889
KO	112	chr17	33928732	33928733	41	3	for	6.81818
KO	118	chr17	33928732	33928733	38	3	for	7.31707
KO	126	chr17	33928732	33928733	30	4	for	11.7647
WT	106	chr18	10813842	10813843	70	4	for	5.40541
WT	107	chr18	10813842	10813843	45	5	for	10
WT	119	chr18	10813842	10813843	64	7	for	9.85915
KO	112	chr18	10813842	10813843	76	7	for	8.43373
KO	118	chr18	10813842	10813843	61	3	for	4.6875
KO	126	chr18	10813842	10813843	25	0	for	0
WT	106	chr18	33188487	33188488	194	12	for	5.82524
WT	107	chr18	33188487	33188488	131	10	for	7.0922
WT	119	chr18	33188487	33188488	115	22	for	16.0584
KO	112	chr18	33188487	33188488	178	6	for	3.26087
KO	118	chr18	33188487	33188488	129	15	for	10.4167
KO	126	chr18	33188487	33188488	165	3	for	1.78571
WT	106	chr18	33188559	33188560	142	8	for	5.33333
WT	107	chr18	33188559	33188560	97	8	for	7.61905
WT	119	chr18	33188559	33188560	91	2	for	2.15054
KO	112	chr18	33188559	33188560	123	10	for	7.5188
KO	118	chr18	33188559	33188560	104	6	for	5.45455
KO	126	chr18	33188559	33188560	119	10	for	7.75194
WT	106	chr18	77264159	77264160	35	8	for	18.6047
WT	107	chr18	77264159	77264160	22	7	for	24.1379
WT	119	chr18	77264159	77264160	27	4	for	12.9032
KO	112	chr18	77264159	77264160	46	8	for	14.8148
KO	118	chr18	77264159	77264160	22	8	for	26.6667
KO	126	chr18	77264159	77264160	29	8	for	21.6216
WT	106	chr19	46516344	46516345	42	2	for	4.54545
WT	107	chr19	46516344	46516345	37	5	for	11.9048
WT	119	chr19	46516344	46516345	28	1	for	3.44828
KO	112	chr19	46516344	46516345	62	6	for	8.82353
KO	118	chr19	46516344	46516345	36	2	for	5.26316
KO	126	chr19	46516344	46516345	53	5	for	8.62069
WT	106	chr1	11601082	11601083	35	3	for	7.89474
WT	107	chr1	11601082	11601083	26	1	for	3.7037
WT	119	chr1	11601082	11601083	36	2	for	5.26316
KO	112	chr1	11601082	11601083	26	1	for	3.7037
KO	118	chr1	11601082	11601083	24	1	for	4
KO	126	chr1	11601082	11601083	26	3	for	10.3448
WT	106	chr1	11601112	11601113	51	4	for	7.27273
WT	107	chr1	11601112	11601113	36	1	for	2.7027
WT	119	chr1	11601112	11601113	46	5	for	9.80392
KO	112	chr1	11601112	11601113	46	2	for	4.16667
KO	118	chr1	11601112	11601113	43	2	for	4.44444
KO	126	chr1	11601112	11601113	35	8	for	18.6047
WT	106	chr1	11601115	11601116	43	16	for	27.1186
WT	107	chr1	11601115	11601116	43	4	for	8.51064
WT	119	chr1	11601115	11601116	58	6	for	9.375
KO	112	chr1	11601115	11601116	38	12	for	24
KO	118	chr1	11601115	11601116	42	8	for	16
KO	126	chr1	11601115	11601116	45	8	for	15.0943
WT	106	chr1	11601117	11601118	52	12	for	18.75
WT	107	chr1	11601117	11601118	44	4	for	8.33333
WT	119	chr1	11601117	11601118	58	9	for	13.4328
KO	112	chr1	11601117	11601118	48	9	for	15.7895
KO	118	chr1	11601117	11601118	49	7	for	12.5
KO	126	chr1	11601117	11601118	48	6	for	11.1111
WT	106	chr1	59874207	59874208	120	30	for	20
WT	107	chr1	59874207	59874208	91	28	for	23.5294
WT	119	chr1	59874207	59874208	88	39	for	30.7087
KO	112	chr1	59874207	59874208	155	34	for	17.9894
KO	118	chr1	59874207	59874208	83	22	for	20.9524
KO	126	chr1	59874207	59874208	106	35	for	24.8227
WT	106	chr1	133138009	133138010	75	8	for	9.63855
WT	107	chr1	133138009	133138010	46	5	for	9.80392
WT	119	chr1	133138009	133138010	56	4	for	6.66667
KO	112	chr1	133138009	133138010	65	10	for	13.3333
KO	118	chr1	133138009	133138010	84	7	for	7.69231
KO	126	chr1	133138009	133138010	87	9	for	9.375
WT	106	chr2	73867929	73867930	58	53	for	47.7477
WT	107	chr2	73867929	73867930	14	12	for	46.1538
WT	119	chr2	73867929	73867930	26	22	for	45.8333
KO	112	chr2	73867929	73867930	54	37	for	40.6593
KO	118	chr2	73867929	73867930	52	33	for	38.8235
KO	126	chr2	73867929	73867930	30	26	for	46.4286
WT	106	chr2	91213286	91213287	112	16	for	12.5
WT	107	chr2	91213286	91213287	115	6	for	4.95868
WT	119	chr2	91213286	91213287	107	14	for	11.5702
KO	112	chr2	91213286	91213287	112	20	for	15.1515
KO	118	chr2	91213286	91213287	87	15	for	14.7059
KO	126	chr2	91213286	91213287	99	29	for	22.6562
WT	106	chr2	91214012	91214013	121	9	for	6.92308
WT	107	chr2	91214012	91214013	95	10	for	9.52381
WT	119	chr2	91214012	91214013	75	8	for	9.63855
KO	112	chr2	91214012	91214013	105	1	for	0.943396
KO	118	chr2	91214012	91214013	115	9	for	7.25806
KO	126	chr2	91214012	91214013	89	6	for	6.31579
WT	106	chr2	132309632	132309633	94	5	for	5.05051
WT	107	chr2	132309632	132309633	64	2	for	3.0303
WT	119	chr2	132309632	132309633	74	8	for	9.7561
KO	112	chr2	132309632	132309633	91	4	for	4.21053
KO	118	chr2	132309632	132309633	92	2	for	2.12766
KO	126	chr2	132309632	132309633	64	5	for	7.24638
WT	106	chr2	144539909	144539910	23	3	for	11.5385
WT	107	chr2	144539909	144539910	22	3	for	12
WT	119	chr2	144539909	144539910	25	2	for	7.40741
KO	112	chr2	144539909	144539910	29	2	for	6.45161
KO	118	chr2	144539909	144539910	32	8	for	20
KO	126	chr2	144539909	144539910	15	9	for	37.5
WT	106	chr2	144539920	144539921	17	5	for	22.7273
WT	107	chr2	144539920	144539921	21	4	for	16
WT	119	chr2	144539920	144539921	25	0	for	0
KO	112	chr2	144539920	144539921	25	0	for	0
KO	118	chr2	144539920	144539921	38	2	for	5
KO	126	chr2	144539920	144539921	19	4	for	17.3913
WT	106	chr2	144539928	144539929	29	1	for	3.33333
WT	107	chr2	144539928	144539929	30	2	for	6.25
WT	119	chr2	144539928	144539929	29	1	for	3.33333
KO	112	chr2	144539928	144539929	33	0	for	0
KO	118	chr2	144539928	144539929	43	4	for	8.51064
KO	126	chr2	144539928	144539929	24	4	for	14.2857
WT	106	chr2	170071500	170071501	55	15	for	21.4286
WT	107	chr2	170071500	170071501	35	12	for	25.5319
WT	119	chr2	170071500	170071501	24	10	for	29.4118
KO	112	chr2	170071500	170071501	42	3	for	6.66667
KO	118	chr2	170071500	170071501	54	20	for	27.027
KO	126	chr2	170071500	170071501	22	4	for	15.3846
WT	106	chr2	181553742	181553743	35	0	for	0
WT	107	chr2	181553742	181553743	38	3	for	7.31707
WT	119	chr2	181553742	181553743	32	3	for	8.57143
KO	112	chr2	181553742	181553743	48	2	for	4
KO	118	chr2	181553742	181553743	47	1	for	2.08333
KO	126	chr2	181553742	181553743	46	7	for	13.2075
WT	106	chr3	40793188	40793189	235	76	for	24.4373
WT	107	chr3	40793188	40793189	144	63	for	30.4348
WT	119	chr3	40793188	40793189	153	41	for	21.134
KO	112	chr3	40793188	40793189	170	55	for	24.4444
KO	118	chr3	40793188	40793189	210	52	for	19.8473
KO	126	chr3	40793188	40793189	82	38	for	31.6667
WT	106	chr3	40793193	40793194	192	130	for	40.3727
WT	107	chr3	40793193	40793194	127	87	for	40.6542
WT	119	chr3	40793193	40793194	104	93	for	47.2081
KO	112	chr3	40793193	40793194	154	82	for	34.7458
KO	118	chr3	40793193	40793194	164	100	for	37.8788
KO	126	chr3	40793193	40793194	68	57	for	45.6
WT	106	chr3	40793194	40793195	307	21	for	6.40244
WT	107	chr3	40793194	40793195	210	7	for	3.22581
WT	119	chr3	40793194	40793195	185	10	for	5.12821
KO	112	chr3	40793194	40793195	230	11	for	4.56432
KO	118	chr3	40793194	40793195	248	19	for	7.1161
KO	126	chr3	40793194	40793195	110	14	for	11.2903
WT	106	chr3	40793199	40793200	308	30	for	8.87574
WT	107	chr3	40793199	40793200	204	16	for	7.27273
WT	119	chr3	40793199	40793200	191	15	for	7.28155
KO	112	chr3	40793199	40793200	225	17	for	7.02479
KO	118	chr3	40793199	40793200	260	16	for	5.7971
KO	126	chr3	40793199	40793200	114	19	for	14.2857
WT	106	chr3	40793206	40793207	338	25	for	6.88705
WT	107	chr3	40793206	40793207	223	20	for	8.23045
WT	119	chr3	40793206	40793207	207	15	for	6.75676
KO	112	chr3	40793206	40793207	255	9	for	3.40909
KO	118	chr3	40793206	40793207	283	18	for	5.98007
KO	126	chr3	40793206	40793207	134	15	for	10.0671
WT	106	chr3	40794261	40794262	237	64	for	21.2625
WT	107	chr3	40794261	40794262	147	25	for	14.5349
WT	119	chr3	40794261	40794262	179	32	for	15.1659
KO	112	chr3	40794261	40794262	209	46	for	18.0392
KO	118	chr3	40794261	40794262	195	42	for	17.7215
KO	126	chr3	40794261	40794262	80	14	for	14.8936
WT	106	chr3	62159203	62159204	7	61	for	89.7059
WT	107	chr3	62159203	62159204	3	47	for	94
WT	119	chr3	62159203	62159204	4	45	for	91.8367
KO	112	chr3	62159203	62159204	17	146	for	89.5706
KO	118	chr3	62159203	62159204	22	99	for	81.8182
KO	126	chr3	62159203	62159204	17	179	for	91.3265
WT	106	chr3	103066089	103066090	169	21	for	11.0526
WT	107	chr3	103066089	103066090	108	13	for	10.7438
WT	119	chr3	103066089	103066090	143	30	for	17.341
KO	112	chr3	103066089	103066090	120	19	for	13.6691
KO	118	chr3	103066089	103066090	120	23	for	16.0839
KO	126	chr3	103066089	103066090	83	33	for	28.4483
WT	106	chr4	21834756	21834757	32	10	for	23.8095
WT	107	chr4	21834756	21834757	40	1	for	2.43902
WT	119	chr4	21834756	21834757	40	8	for	16.6667
KO	112	chr4	21834756	21834757	31	6	for	16.2162
KO	118	chr4	21834756	21834757	40	8	for	16.6667
KO	126	chr4	21834756	21834757	39	4	for	9.30233
WT	106	chr4	21834781	21834782	42	26	for	38.2353
WT	107	chr4	21834781	21834782	41	18	for	30.5085
WT	119	chr4	21834781	21834782	50	19	for	27.5362
KO	112	chr4	21834781	21834782	36	14	for	28
KO	118	chr4	21834781	21834782	46	17	for	26.9841
KO	126	chr4	21834781	21834782	39	11	for	22
WT	106	chr4	21834790	21834791	30	41	for	57.7465
WT	107	chr4	21834790	21834791	35	24	for	40.678
WT	119	chr4	21834790	21834791	21	51	for	70.8333
KO	112	chr4	21834790	21834791	21	30	for	58.8235
KO	118	chr4	21834790	21834791	25	41	for	62.1212
KO	126	chr4	21834790	21834791	25	24	for	48.9796
WT	106	chr4	21836549	21836550	25	2	for	7.40741
WT	107	chr4	21836549	21836550	22	0	for	0
WT	119	chr4	21836549	21836550	30	6	for	16.6667
KO	112	chr4	21836549	21836550	29	0	for	0
KO	118	chr4	21836549	21836550	29	1	for	3.33333
KO	126	chr4	21836549	21836550	23	1	for	4.16667
WT	106	chr4	33019419	33019420	266	61	for	18.6544
WT	107	chr4	33019419	33019420	179	60	for	25.1046
WT	119	chr4	33019419	33019420	241	53	for	18.0272
KO	112	chr4	33019419	33019420	264	79	for	23.0321
KO	118	chr4	33019419	33019420	249	75	for	23.1481
KO	126	chr4	33019419	33019420	270	64	for	19.1617
WT	106	chr4	33020416	33020417	42	30	for	41.6667
WT	107	chr4	33020416	33020417	23	17	for	42.5
WT	119	chr4	33020416	33020417	37	30	for	44.7761
KO	112	chr4	33020416	33020417	20	22	for	52.381
KO	118	chr4	33020416	33020417	29	27	for	48.2143
KO	126	chr4	33020416	33020417	28	18	for	39.1304
WT	106	chr4	115813438	115813439	44	0	for	0
WT	107	chr4	115813438	115813439	19	4	for	17.3913
WT	119	chr4	115813438	115813439	24	3	for	11.1111
KO	112	chr4	115813438	115813439	66	4	for	5.71429
KO	118	chr4	115813438	115813439	19	3	for	13.6364
KO	126	chr4	115813438	115813439	27	2	for	6.89655
WT	106	chr4	138260029	138260030	96	30	for	23.8095
WT	107	chr4	138260029	138260030	71	23	for	24.4681
WT	119	chr4	138260029	138260030	83	23	for	21.6981
KO	112	chr4	138260029	138260030	95	14	for	12.844
KO	118	chr4	138260029	138260030	115	38	for	24.8366
KO	126	chr4	138260029	138260030	53	16	for	23.1884
WT	106	chr4	138260042	138260043	66	47	for	41.5929
WT	107	chr4	138260042	138260043	50	38	for	43.1818
WT	119	chr4	138260042	138260043	65	35	for	35
KO	112	chr4	138260042	138260043	65	38	for	36.8932
KO	118	chr4	138260042	138260043	92	56	for	37.8378
KO	126	chr4	138260042	138260043	46	17	for	26.9841
WT	106	chr4	138260076	138260077	65	13	for	16.6667
WT	107	chr4	138260076	138260077	56	8	for	12.5
WT	119	chr4	138260076	138260077	62	9	for	12.6761
KO	112	chr4	138260076	138260077	66	7	for	9.58904
KO	118	chr4	138260076	138260077	88	10	for	10.2041
KO	126	chr4	138260076	138260077	45	3	for	6.25
WT	106	chr4	138260126	138260127	56	10	for	15.1515
WT	107	chr4	138260126	138260127	31	5	for	13.8889
WT	119	chr4	138260126	138260127	35	11	for	23.913
KO	112	chr4	138260126	138260127	75	4	for	5.06329
KO	118	chr4	138260126	138260127	69	5	for	6.75676
KO	126	chr4	138260126	138260127	21	0	for	0
WT	106	chr4	155621896	155621897	67	11	for	14.1026
WT	107	chr4	155621896	155621897	55	14	for	20.2899
WT	119	chr4	155621896	155621897	70	6	for	7.89474
KO	112	chr4	155621896	155621897	84	14	for	14.2857
KO	118	chr4	155621896	155621897	89	12	for	11.8812
KO	126	chr4	155621896	155621897	95	16	for	14.4144
WT	106	chr4	155621902	155621903	47	39	for	45.3488
WT	107	chr4	155621902	155621903	51	20	for	28.169
WT	119	chr4	155621902	155621903	44	36	for	45
KO	112	chr4	155621902	155621903	53	52	for	49.5238
KO	118	chr4	155621902	155621903	65	44	for	40.367
KO	126	chr4	155621902	155621903	82	38	for	31.6667
WT	106	chr4	155621903	155621904	59	24	for	28.9157
WT	107	chr4	155621903	155621904	58	14	for	19.4444
WT	119	chr4	155621903	155621904	58	22	for	27.5
KO	112	chr4	155621903	155621904	73	31	for	29.8077
KO	118	chr4	155621903	155621904	74	33	for	30.8411
KO	126	chr4	155621903	155621904	102	14	for	12.069
WT	106	chr4	155621915	155621916	56	20	for	26.3158
WT	107	chr4	155621915	155621916	38	25	for	39.6825
WT	119	chr4	155621915	155621916	46	22	for	32.3529
KO	112	chr4	155621915	155621916	70	25	for	26.3158
KO	118	chr4	155621915	155621916	61	31	for	33.6957
KO	126	chr4	155621915	155621916	74	35	for	32.1101
WT	106	chr4	155621967	155621968	62	5	for	7.46269
WT	107	chr4	155621967	155621968	43	8	for	15.6863
WT	119	chr4	155621967	155621968	51	1	for	1.92308
KO	112	chr4	155621967	155621968	75	10	for	11.7647
KO	118	chr4	155621967	155621968	69	6	for	8
KO	126	chr4	155621967	155621968	73	12	for	14.1176
WT	106	chr4	156010665	156010666	40	25	for	38.4615
WT	107	chr4	156010665	156010666	32	13	for	28.8889
WT	119	chr4	156010665	156010666	41	22	for	34.9206
KO	112	chr4	156010665	156010666	62	25	for	28.7356
KO	118	chr4	156010665	156010666	59	18	for	23.3766
KO	126	chr4	156010665	156010666	44	11	for	20
WT	106	chr5	24161748	24161749	6	30	for	83.3333
WT	107	chr5	24161748	24161749	0	22	for	100
WT	119	chr5	24161748	24161749	3	41	for	93.1818
KO	112	chr5	24161748	24161749	3	33	for	91.6667
KO	118	chr5	24161748	24161749	3	29	for	90.625
KO	126	chr5	24161748	24161749	2	33	for	94.2857
WT	106	chr5	24161769	24161770	15	26	for	63.4146
WT	107	chr5	24161769	24161770	1	25	for	96.1538
WT	119	chr5	24161769	24161770	6	42	for	87.5
KO	112	chr5	24161769	24161770	7	39	for	84.7826
KO	118	chr5	24161769	24161770	3	35	for	92.1053
KO	126	chr5	24161769	24161770	4	34	for	89.4737
WT	106	chr5	24161772	24161773	40	6	for	13.0435
WT	107	chr5	24161772	24161773	21	5	for	19.2308
WT	119	chr5	24161772	24161773	49	6	for	10.9091
KO	112	chr5	24161772	24161773	49	6	for	10.9091
KO	118	chr5	24161772	24161773	41	5	for	10.8696
KO	126	chr5	24161772	24161773	40	1	for	2.43902
WT	106	chr5	73310772	73310773	76	26	for	25.4902
WT	107	chr5	73310772	73310773	65	9	for	12.1622
WT	119	chr5	73310772	73310773	42	23	for	35.3846
KO	112	chr5	73310772	73310773	90	21	for	18.9189
KO	118	chr5	73310772	73310773	67	18	for	21.1765
KO	126	chr5	73310772	73310773	139	41	for	22.7778
WT	106	chr5	73310777	73310778	108	43	for	28.4768
WT	107	chr5	73310777	73310778	89	26	for	22.6087
WT	119	chr5	73310777	73310778	56	30	for	34.8837
KO	112	chr5	73310777	73310778	118	48	for	28.9157
KO	118	chr5	73310777	73310778	84	34	for	28.8136
KO	126	chr5	73310777	73310778	193	57	for	22.8
WT	106	chr5	73310780	73310781	124	6	for	4.61538
WT	107	chr5	73310780	73310781	91	3	for	3.19149
WT	119	chr5	73310780	73310781	77	1	for	1.28205
KO	112	chr5	73310780	73310781	137	18	for	11.6129
KO	118	chr5	73310780	73310781	103	6	for	5.50459
KO	126	chr5	73310780	73310781	212	9	for	4.0724
WT	106	chr5	73310784	73310785	102	7	for	6.42202
WT	107	chr5	73310784	73310785	82	6	for	6.81818
WT	119	chr5	73310784	73310785	62	7	for	10.1449
KO	112	chr5	73310784	73310785	132	6	for	4.34783
KO	118	chr5	73310784	73310785	94	0	for	0
KO	126	chr5	73310784	73310785	189	9	for	4.54545
WT	106	chr5	73310796	73310797	144	14	for	8.86076
WT	107	chr5	73310796	73310797	109	6	for	5.21739
WT	119	chr5	73310796	73310797	79	15	for	15.9574
KO	112	chr5	73310796	73310797	160	19	for	10.6145
KO	118	chr5	73310796	73310797	115	10	for	8
KO	126	chr5	73310796	73310797	229	28	for	10.8949
WT	106	chr5	73312443	73312444	69	7	for	9.21053
WT	107	chr5	73312443	73312444	45	5	for	10
WT	119	chr5	73312443	73312444	52	7	for	11.8644
KO	112	chr5	73312443	73312444	77	6	for	7.22892
KO	118	chr5	73312443	73312444	64	9	for	12.3288
KO	126	chr5	73312443	73312444	57	10	for	14.9254
WT	106	chr5	125456905	125456906	121	30	for	19.8675
WT	107	chr5	125456905	125456906	89	18	for	16.8224
WT	119	chr5	125456905	125456906	94	20	for	17.5439
KO	112	chr5	125456905	125456906	127	40	for	23.9521
KO	118	chr5	125456905	125456906	101	11	for	9.82143
KO	126	chr5	125456905	125456906	117	36	for	23.5294
WT	106	chr5	125456906	125456907	128	23	for	15.2318
WT	107	chr5	125456906	125456907	97	11	for	10.1852
WT	119	chr5	125456906	125456907	100	16	for	13.7931
KO	112	chr5	125456906	125456907	128	37	for	22.4242
KO	118	chr5	125456906	125456907	86	25	for	22.5225
KO	126	chr5	125456906	125456907	143	10	for	6.53595
WT	106	chr5	125456926	125456927	141	10	for	6.62252
WT	107	chr5	125456926	125456927	94	12	for	11.3208
WT	119	chr5	125456926	125456927	113	6	for	5.04202
KO	112	chr5	125456926	125456927	157	14	for	8.18713
KO	118	chr5	125456926	125456927	103	8	for	7.20721
KO	126	chr5	125456926	125456927	146	13	for	8.1761
WT	106	chr5	125457475	125457476	126	11	for	8.0292
WT	107	chr5	125457475	125457476	116	8	for	6.45161
WT	119	chr5	125457475	125457476	117	9	for	7.14286
KO	112	chr5	125457475	125457476	148	10	for	6.32911
KO	118	chr5	125457475	125457476	123	14	for	10.219
KO	126	chr5	125457475	125457476	113	7	for	5.83333
WT	106	chr5	125457476	125457477	98	45	for	31.4685
WT	107	chr5	125457476	125457477	89	38	for	29.9213
WT	119	chr5	125457476	125457477	93	36	for	27.907
KO	112	chr5	125457476	125457477	103	57	for	35.625
KO	118	chr5	125457476	125457477	105	40	for	27.5862
KO	126	chr5	125457476	125457477	78	47	for	37.6
WT	106	chr5	129718756	129718757	9	14	for	60.8696
WT	107	chr5	129718756	129718757	8	22	for	73.3333
WT	119	chr5	129718756	129718757	7	22	for	75.8621
KO	112	chr5	129718756	129718757	15	20	for	57.1429
KO	118	chr5	129718756	129718757	2	33	for	94.2857
KO	126	chr5	129718756	129718757	9	27	for	75
WT	106	chr5	129720758	129720759	8	22	for	73.3333
WT	107	chr5	129720758	129720759	15	13	for	46.4286
WT	119	chr5	129720758	129720759	11	17	for	60.7143
KO	112	chr5	129720758	129720759	14	29	for	67.4419
KO	118	chr5	129720758	129720759	21	16	for	43.2432
KO	126	chr5	129720758	129720759	13	16	for	55.1724
WT	106	chr5	129984997	129984998	22	2	for	8.33333
WT	107	chr5	129984997	129984998	23	1	for	4.16667
WT	119	chr5	129984997	129984998	25	3	for	10.7143
KO	112	chr5	129984997	129984998	42	0	for	0
KO	118	chr5	129984997	129984998	49	1	for	2
KO	126	chr5	129984997	129984998	27	2	for	6.89655
WT	106	chr5	129985465	129985466	36	3	for	7.69231
WT	107	chr5	129985465	129985466	17	4	for	19.0476
WT	119	chr5	129985465	129985466	29	4	for	12.1212
KO	112	chr5	129985465	129985466	30	8	for	21.0526
KO	118	chr5	129985465	129985466	32	3	for	8.57143
KO	126	chr5	129985465	129985466	33	3	for	8.33333
WT	106	chr5	136913098	136913099	41	3	for	6.81818
WT	107	chr5	136913098	136913099	27	3	for	10
WT	119	chr5	136913098	136913099	46	6	for	11.5385
KO	112	chr5	136913098	136913099	32	4	for	11.1111
KO	118	chr5	136913098	136913099	27	11	for	28.9474
KO	126	chr5	136913098	136913099	27	5	for	15.625
WT	106	chr5	142669234	142669235	129	98	for	43.1718
WT	107	chr5	142669234	142669235	81	93	for	53.4483
WT	119	chr5	142669234	142669235	103	82	for	44.3243
KO	112	chr5	142669234	142669235	131	86	for	39.6313
KO	118	chr5	142669234	142669235	123	79	for	39.1089
KO	126	chr5	142669234	142669235	90	63	for	41.1765
WT	106	chr5	142669235	142669236	168	60	for	26.3158
WT	107	chr5	142669235	142669236	119	51	for	30
WT	119	chr5	142669235	142669236	138	42	for	23.3333
KO	112	chr5	142669235	142669236	186	28	for	13.0841
KO	118	chr5	142669235	142669236	160	45	for	21.9512
KO	126	chr5	142669235	142669236	125	24	for	16.1074
WT	106	chr5	142669248	142669249	195	44	for	18.41
WT	107	chr5	142669248	142669249	138	36	for	20.6897
WT	119	chr5	142669248	142669249	160	30	for	15.7895
KO	112	chr5	142669248	142669249	187	35	for	15.7658
KO	118	chr5	142669248	142669249	186	33	for	15.0685
KO	126	chr5	142669248	142669249	135	18	for	11.7647
WT	106	chr5	142669274	142669275	134	10	for	6.94444
WT	107	chr5	142669274	142669275	111	5	for	4.31034
WT	119	chr5	142669274	142669275	98	12	for	10.9091
KO	112	chr5	142669274	142669275	97	4	for	3.9604
KO	118	chr5	142669274	142669275	125	6	for	4.58015
KO	126	chr5	142669274	142669275	59	6	for	9.23077
WT	106	chr5	146261121	146261122	0	766	for	100
WT	107	chr5	146261121	146261122	0	600	for	100
WT	119	chr5	146261121	146261122	2	507	for	99.6071
KO	112	chr5	146261121	146261122	2	1317	for	99.8484
KO	118	chr5	146261121	146261122	1	1271	for	99.9214
KO	126	chr5	146261121	146261122	0	1292	for	100
WT	106	chr6	31515664	31515665	38	7	for	15.5556
WT	107	chr6	31515664	31515665	26	11	for	29.7297
WT	119	chr6	31515664	31515665	34	5	for	12.8205
KO	112	chr6	31515664	31515665	51	9	for	15
KO	118	chr6	31515664	31515665	38	7	for	15.5556
KO	126	chr6	31515664	31515665	63	7	for	10
WT	106	chr6	31515666	31515667	30	20	for	40
WT	107	chr6	31515666	31515667	22	15	for	40.5405
WT	119	chr6	31515666	31515667	17	20	for	54.0541
KO	112	chr6	31515666	31515667	32	25	for	43.8596
KO	118	chr6	31515666	31515667	29	16	for	35.5556
KO	126	chr6	31515666	31515667	37	35	for	48.6111
WT	106	chr6	31515729	31515730	43	6	for	12.2449
WT	107	chr6	31515729	31515730	53	3	for	5.35714
WT	119	chr6	31515729	31515730	33	7	for	17.5
KO	112	chr6	31515729	31515730	54	7	for	11.4754
KO	118	chr6	31515729	31515730	47	3	for	6
KO	126	chr6	31515729	31515730	71	13	for	15.4762
WT	106	chr6	31515746	31515747	15	24	for	61.5385
WT	107	chr6	31515746	31515747	14	38	for	73.0769
WT	119	chr6	31515746	31515747	20	18	for	47.3684
KO	112	chr6	31515746	31515747	19	37	for	66.0714
KO	118	chr6	31515746	31515747	12	29	for	70.7317
KO	126	chr6	31515746	31515747	28	49	for	63.6364
WT	106	chr6	31515757	31515758	26	2	for	7.14286
WT	107	chr6	31515757	31515758	36	5	for	12.1951
WT	119	chr6	31515757	31515758	24	0	for	0
KO	112	chr6	31515757	31515758	36	4	for	10
KO	118	chr6	31515757	31515758	35	2	for	5.40541
KO	126	chr6	31515757	31515758	50	3	for	5.66038
WT	106	chr6	31515766	31515767	23	3	for	11.5385
WT	107	chr6	31515766	31515767	31	10	for	24.3902
WT	119	chr6	31515766	31515767	20	3	for	13.0435
KO	112	chr6	31515766	31515767	38	6	for	13.6364
KO	118	chr6	31515766	31515767	23	9	for	28.125
KO	126	chr6	31515766	31515767	44	8	for	15.3846
WT	106	chr6	31515768	31515769	26	0	for	0
WT	107	chr6	31515768	31515769	38	1	for	2.5641
WT	119	chr6	31515768	31515769	19	4	for	17.3913
KO	112	chr6	31515768	31515769	37	4	for	9.7561
KO	118	chr6	31515768	31515769	32	0	for	0
KO	126	chr6	31515768	31515769	51	3	for	5.55556
WT	106	chr6	36956886	36956887	46	36	for	43.9024
WT	107	chr6	36956886	36956887	22	20	for	47.619
WT	119	chr6	36956886	36956887	36	39	for	52
KO	112	chr6	36956886	36956887	34	17	for	33.3333
KO	118	chr6	36956886	36956887	36	32	for	47.0588
KO	126	chr6	36956886	36956887	14	21	for	60
WT	106	chr6	36956891	36956892	51	36	for	41.3793
WT	107	chr6	36956891	36956892	25	15	for	37.5
WT	119	chr6	36956891	36956892	41	33	for	44.5946
KO	112	chr6	36956891	36956892	35	20	for	36.3636
KO	118	chr6	36956891	36956892	41	28	for	40.5797
KO	126	chr6	36956891	36956892	16	16	for	50
WT	106	chr6	47871359	47871360	33	1	for	2.94118
WT	107	chr6	47871359	47871360	36	0	for	0
WT	119	chr6	47871359	47871360	31	3	for	8.82353
KO	112	chr6	47871359	47871360	39	3	for	7.14286
KO	118	chr6	47871359	47871360	29	4	for	12.1212
KO	126	chr6	47871359	47871360	59	1	for	1.66667
WT	106	chr6	47871414	47871415	34	7	for	17.0732
WT	107	chr6	47871414	47871415	36	6	for	14.2857
WT	119	chr6	47871414	47871415	24	13	for	35.1351
KO	112	chr6	47871414	47871415	56	6	for	9.67742
KO	118	chr6	47871414	47871415	30	10	for	25
KO	126	chr6	47871414	47871415	56	15	for	21.1268
WT	106	chr6	47871431	47871432	36	3	for	7.69231
WT	107	chr6	47871431	47871432	32	3	for	8.57143
WT	119	chr6	47871431	47871432	30	6	for	16.6667
KO	112	chr6	47871431	47871432	58	1	for	1.69492
KO	118	chr6	47871431	47871432	33	6	for	15.3846
KO	126	chr6	47871431	47871432	57	3	for	5
WT	106	chr6	47871438	47871439	24	13	for	35.1351
WT	107	chr6	47871438	47871439	29	6	for	17.1429
WT	119	chr6	47871438	47871439	27	9	for	25
KO	112	chr6	47871438	47871439	46	11	for	19.2982
KO	118	chr6	47871438	47871439	25	13	for	34.2105
KO	126	chr6	47871438	47871439	49	12	for	19.6721
WT	106	chr7	6430526	6430527	93	7	for	7
WT	107	chr7	6430526	6430527	31	3	for	8.82353
WT	119	chr7	6430526	6430527	68	5	for	6.84932
KO	112	chr7	6430526	6430527	83	6	for	6.74157
KO	118	chr7	6430526	6430527	60	1	for	1.63934
KO	126	chr7	6430526	6430527	58	7	for	10.7692
WT	106	chr7	6966234	6966235	52	2	for	3.7037
WT	107	chr7	6966234	6966235	34	0	for	0
WT	119	chr7	6966234	6966235	35	4	for	10.2564
KO	112	chr7	6966234	6966235	42	5	for	10.6383
KO	118	chr7	6966234	6966235	37	1	for	2.63158
KO	126	chr7	6966234	6966235	24	4	for	14.2857
WT	106	chr7	6966259	6966260	74	11	for	12.9412
WT	107	chr7	6966259	6966260	52	4	for	7.14286
WT	119	chr7	6966259	6966260	54	9	for	14.2857
KO	112	chr7	6966259	6966260	84	0	for	0
KO	118	chr7	6966259	6966260	48	2	for	4
KO	126	chr7	6966259	6966260	50	6	for	10.7143
WT	106	chr7	6966286	6966287	69	0	for	0
WT	107	chr7	6966286	6966287	49	2	for	3.92157
WT	119	chr7	6966286	6966287	46	7	for	13.2075
KO	112	chr7	6966286	6966287	72	8	for	10
KO	118	chr7	6966286	6966287	37	2	for	5.12821
KO	126	chr7	6966286	6966287	50	0	for	0
WT	106	chr7	27581887	27581888	28	3	for	9.67742
WT	107	chr7	27581887	27581888	26	0	for	0
WT	119	chr7	27581887	27581888	19	4	for	17.3913
KO	112	chr7	27581887	27581888	30	2	for	6.25
KO	118	chr7	27581887	27581888	23	1	for	4.16667
KO	126	chr7	27581887	27581888	25	2	for	7.40741
WT	106	chr7	28281698	28281699	45	8	for	15.0943
WT	107	chr7	28281698	28281699	41	9	for	18
WT	119	chr7	28281698	28281699	41	10	for	19.6078
KO	112	chr7	28281698	28281699	79	8	for	9.1954
KO	118	chr7	28281698	28281699	65	5	for	7.14286
KO	126	chr7	28281698	28281699	86	23	for	21.1009
WT	106	chr7	28281762	28281763	38	8	for	17.3913
WT	107	chr7	28281762	28281763	38	3	for	7.31707
WT	119	chr7	28281762	28281763	35	6	for	14.6341
KO	112	chr7	28281762	28281763	70	9	for	11.3924
KO	118	chr7	28281762	28281763	46	6	for	11.5385
KO	126	chr7	28281762	28281763	77	9	for	10.4651
WT	106	chr7	141336689	141336690	70	3	for	4.10959
WT	107	chr7	141336689	141336690	47	4	for	7.84314
WT	119	chr7	141336689	141336690	56	1	for	1.75439
KO	112	chr7	141336689	141336690	59	5	for	7.8125
KO	118	chr7	141336689	141336690	75	2	for	2.5974
KO	126	chr7	141336689	141336690	61	4	for	6.15385
WT	106	chr7	141336690	141336691	65	9	for	12.1622
WT	107	chr7	141336690	141336691	41	9	for	18
WT	119	chr7	141336690	141336691	52	5	for	8.77193
KO	112	chr7	141336690	141336691	55	7	for	11.2903
KO	118	chr7	141336690	141336691	69	8	for	10.3896
KO	126	chr7	141336690	141336691	47	16	for	25.3968
WT	106	chr8	71586598	71586599	34	8	for	19.0476
WT	107	chr8	71586598	71586599	40	4	for	9.09091
WT	119	chr8	71586598	71586599	34	0	for	0
KO	112	chr8	71586598	71586599	32	5	for	13.5135
KO	118	chr8	71586598	71586599	42	3	for	6.66667
KO	126	chr8	71586598	71586599	36	1	for	2.7027
WT	106	chr8	72223798	72223799	54	5	for	8.47458
WT	107	chr8	72223798	72223799	38	2	for	5
WT	119	chr8	72223798	72223799	34	6	for	15
KO	112	chr8	72223798	72223799	45	5	for	10
KO	118	chr8	72223798	72223799	36	5	for	12.1951
KO	126	chr8	72223798	72223799	26	0	for	0
WT	106	chr8	72223814	72223815	39	20	for	33.8983
WT	107	chr8	72223814	72223815	32	7	for	17.9487
WT	119	chr8	72223814	72223815	28	12	for	30
KO	112	chr8	72223814	72223815	37	13	for	26
KO	118	chr8	72223814	72223815	27	11	for	28.9474
KO	126	chr8	72223814	72223815	23	7	for	23.3333
WT	106	chr8	72223817	72223818	51	6	for	10.5263
WT	107	chr8	72223817	72223818	37	1	for	2.63158
WT	119	chr8	72223817	72223818	39	2	for	4.87805
KO	112	chr8	72223817	72223818	43	4	for	8.51064
KO	118	chr8	72223817	72223818	35	0	for	0
KO	126	chr8	72223817	72223818	28	2	for	6.66667
WT	106	chr8	94064838	94064839	59	5	for	7.8125
WT	107	chr8	94064838	94064839	49	2	for	3.92157
WT	119	chr8	94064838	94064839	52	4	for	7.14286
KO	112	chr8	94064838	94064839	49	2	for	3.92157
KO	118	chr8	94064838	94064839	43	7	for	14
KO	126	chr8	94064838	94064839	62	0	for	0
WT	106	chr8	110090584	110090585	43	17	for	28.3333
WT	107	chr8	110090584	110090585	37	17	for	31.4815
WT	119	chr8	110090584	110090585	23	14	for	37.8378
KO	112	chr8	110090584	110090585	41	8	for	16.3265
KO	118	chr8	110090584	110090585	37	5	for	11.9048
KO	126	chr8	110090584	110090585	27	8	for	22.8571
WT	106	chr8	110974441	110974442	27	6	for	18.1818
WT	107	chr8	110974441	110974442	23	2	for	8
WT	119	chr8	110974441	110974442	21	4	for	16
KO	112	chr8	110974441	110974442	30	0	for	0
KO	118	chr8	110974441	110974442	34	1	for	2.85714
KO	126	chr8	110974441	110974442	31	2	for	6.06061
WT	106	chr8	111954219	111954220	52	2	for	3.7037
WT	107	chr8	111954219	111954220	30	5	for	14.2857
WT	119	chr8	111954219	111954220	39	1	for	2.5
KO	112	chr8	111954219	111954220	50	4	for	7.40741
KO	118	chr8	111954219	111954220	41	0	for	0
KO	126	chr8	111954219	111954220	30	2	for	6.25
WT	106	chr8	111954239	111954240	53	7	for	11.6667
WT	107	chr8	111954239	111954240	41	0	for	0
WT	119	chr8	111954239	111954240	43	5	for	10.4167
KO	112	chr8	111954239	111954240	56	2	for	3.44828
KO	118	chr8	111954239	111954240	42	5	for	10.6383
KO	126	chr8	111954239	111954240	44	3	for	6.38298
WT	106	chr8	119323471	119323472	63	6	for	8.69565
WT	107	chr8	119323471	119323472	65	4	for	5.7971
WT	119	chr8	119323471	119323472	56	3	for	5.08475
KO	112	chr8	119323471	119323472	77	0	for	0
KO	118	chr8	119323471	119323472	73	5	for	6.41026
KO	126	chr8	119323471	119323472	28	3	for	9.67742
WT	106	chr9	122836079	122836080	82	7	for	7.86517
WT	107	chr9	122836079	122836080	66	4	for	5.71429
WT	119	chr9	122836079	122836080	112	3	for	2.6087
KO	112	chr9	122836079	122836080	78	5	for	6.0241
KO	118	chr9	122836079	122836080	94	3	for	3.09278
KO	126	chr9	122836079	122836080	43	3	for	6.52174
WT	106	chr10	80567358	80567359	49	6	rev	10.9091
WT	107	chr10	80567358	80567359	57	2	rev	3.38983
WT	119	chr10	80567358	80567359	37	2	rev	5.12821
KO	112	chr10	80567358	80567359	90	10	rev	10
KO	118	chr10	80567358	80567359	41	8	rev	16.3265
KO	126	chr10	80567358	80567359	95	4	rev	4.0404
WT	106	chr10	81030438	81030439	42	1	rev	2.32558
WT	107	chr10	81030438	81030439	34	1	rev	2.85714
WT	119	chr10	81030438	81030439	30	2	rev	6.25
KO	112	chr10	81030438	81030439	40	2	rev	4.7619
KO	118	chr10	81030438	81030439	17	7	rev	29.1667
KO	126	chr10	81030438	81030439	54	2	rev	3.57143
WT	106	chr10	91118455	91118456	96	60	rev	38.4615
WT	107	chr10	91118455	91118456	76	47	rev	38.2114
WT	119	chr10	91118455	91118456	90	49	rev	35.2518
KO	112	chr10	91118455	91118456	65	37	rev	36.2745
KO	118	chr10	91118455	91118456	67	41	rev	37.963
KO	126	chr10	91118455	91118456	22	18	rev	45
WT	106	chr11	75300559	75300560	43	2	rev	4.44444
WT	107	chr11	75300559	75300560	21	0	rev	0
WT	119	chr11	75300559	75300560	28	4	rev	12.5
KO	112	chr11	75300559	75300560	33	4	rev	10.8108
KO	118	chr11	75300559	75300560	19	2	rev	9.52381
KO	126	chr11	75300559	75300560	40	3	rev	6.97674
WT	106	chr11	75300583	75300584	36	14	rev	28
WT	107	chr11	75300583	75300584	10	12	rev	54.5455
WT	119	chr11	75300583	75300584	28	10	rev	26.3158
KO	112	chr11	75300583	75300584	22	11	rev	33.3333
KO	118	chr11	75300583	75300584	20	7	rev	25.9259
KO	126	chr11	75300583	75300584	30	20	rev	40
WT	106	chr11	75300998	75300999	56	14	rev	20
WT	107	chr11	75300998	75300999	43	1	rev	2.27273
WT	119	chr11	75300998	75300999	37	7	rev	15.9091
KO	112	chr11	75300998	75300999	46	10	rev	17.8571
KO	118	chr11	75300998	75300999	45	1	rev	2.17391
KO	126	chr11	75300998	75300999	45	2	rev	4.25532
WT	106	chr11	75300999	75301000	37	31	rev	45.5882
WT	107	chr11	75300999	75301000	25	22	rev	46.8085
WT	119	chr11	75300999	75301000	20	25	rev	55.5556
KO	112	chr11	75300999	75301000	32	24	rev	42.8571
KO	118	chr11	75300999	75301000	28	19	rev	40.4255
KO	126	chr11	75300999	75301000	30	18	rev	37.5
WT	106	chr11	75301009	75301010	68	4	rev	5.55556
WT	107	chr11	75301009	75301010	44	2	rev	4.34783
WT	119	chr11	75301009	75301010	43	1	rev	2.27273
KO	112	chr11	75301009	75301010	61	1	rev	1.6129
KO	118	chr11	75301009	75301010	43	3	rev	6.52174
KO	126	chr11	75301009	75301010	38	5	rev	11.6279
WT	106	chr11	75301014	75301015	6	65	rev	91.5493
WT	107	chr11	75301014	75301015	9	33	rev	78.5714
WT	119	chr11	75301014	75301015	5	37	rev	88.0952
KO	112	chr11	75301014	75301015	9	46	rev	83.6364
KO	118	chr11	75301014	75301015	7	35	rev	83.3333
KO	126	chr11	75301014	75301015	0	40	rev	100
WT	106	chr11	75301018	75301019	56	10	rev	15.1515
WT	107	chr11	75301018	75301019	34	7	rev	17.0732
WT	119	chr11	75301018	75301019	39	3	rev	7.14286
KO	112	chr11	75301018	75301019	50	3	rev	5.66038
KO	118	chr11	75301018	75301019	37	4	rev	9.7561
KO	126	chr11	75301018	75301019	36	3	rev	7.69231
WT	106	chr11	75301040	75301041	62	2	rev	3.125
WT	107	chr11	75301040	75301041	30	4	rev	11.7647
WT	119	chr11	75301040	75301041	41	4	rev	8.88889
KO	112	chr11	75301040	75301041	50	2	rev	3.84615
KO	118	chr11	75301040	75301041	39	0	rev	0
KO	126	chr11	75301040	75301041	37	3	rev	7.5
WT	106	chr13	89578172	89578173	2	73	rev	97.3333
WT	107	chr13	89578172	89578173	1	59	rev	98.3333
WT	119	chr13	89578172	89578173	0	65	rev	100
KO	112	chr13	89578172	89578173	1	57	rev	98.2759
KO	118	chr13	89578172	89578173	0	72	rev	100
KO	126	chr13	89578172	89578173	3	61	rev	95.3125
WT	106	chr14	12822473	12822474	44	5	rev	10.2041
WT	107	chr14	12822473	12822474	24	4	rev	14.2857
WT	119	chr14	12822473	12822474	37	0	rev	0
KO	112	chr14	12822473	12822474	41	7	rev	14.5833
KO	118	chr14	12822473	12822474	41	8	rev	16.3265
KO	126	chr14	12822473	12822474	52	10	rev	16.129
WT	106	chr14	18544364	18544365	2	35	rev	94.5946
WT	107	chr14	18544364	18544365	0	21	rev	100
WT	119	chr14	18544364	18544365	0	22	rev	100
KO	112	chr14	18544364	18544365	1	24	rev	96
KO	118	chr14	18544364	18544365	0	36	rev	100
KO	126	chr14	18544364	18544365	2	23	rev	92
WT	106	chr14	31700625	31700626	34	7	rev	17.0732
WT	107	chr14	31700625	31700626	34	7	rev	17.0732
WT	119	chr14	31700625	31700626	31	10	rev	24.3902
KO	112	chr14	31700625	31700626	23	6	rev	20.6897
KO	118	chr14	31700625	31700626	28	2	rev	6.66667
KO	126	chr14	31700625	31700626	55	5	rev	8.33333
WT	106	chr14	31700628	31700629	33	3	rev	8.33333
WT	107	chr14	31700628	31700629	37	4	rev	9.7561
WT	119	chr14	31700628	31700629	39	1	rev	2.5
KO	112	chr14	31700628	31700629	26	0	rev	0
KO	118	chr14	31700628	31700629	27	4	rev	12.9032
KO	126	chr14	31700628	31700629	51	6	rev	10.5263
WT	106	chr14	31700647	31700648	21	4	rev	16
WT	107	chr14	31700647	31700648	22	7	rev	24.1379
WT	119	chr14	31700647	31700648	36	0	rev	0
KO	112	chr14	31700647	31700648	25	0	rev	0
KO	118	chr14	31700647	31700648	22	0	rev	0
KO	126	chr14	31700647	31700648	41	2	rev	4.65116
WT	106	chr18	4198656	4198657	143	22	rev	13.3333
WT	107	chr18	4198656	4198657	130	14	rev	9.72222
WT	119	chr18	4198656	4198657	125	6	rev	4.58015
KO	112	chr18	4198656	4198657	109	9	rev	7.62712
KO	118	chr18	4198656	4198657	83	8	rev	8.79121
KO	126	chr18	4198656	4198657	68	7	rev	9.33333
WT	106	chr18	4198673	4198674	106	43	rev	28.8591
WT	107	chr18	4198673	4198674	95	33	rev	25.7812
WT	119	chr18	4198673	4198674	79	40	rev	33.6134
KO	112	chr18	4198673	4198674	78	28	rev	26.4151
KO	118	chr18	4198673	4198674	56	25	rev	30.8642
KO	126	chr18	4198673	4198674	43	22	rev	33.8462
WT	106	chr18	4198999	4199000	64	13	rev	16.8831
WT	107	chr18	4198999	4199000	42	14	rev	25
WT	119	chr18	4198999	4199000	36	16	rev	30.7692
KO	112	chr18	4198999	4199000	47	7	rev	12.963
KO	118	chr18	4198999	4199000	32	11	rev	25.5814
KO	126	chr18	4198999	4199000	13	8	rev	38.0952
WT	106	chr18	6029680	6029681	2	87	rev	97.7528
WT	107	chr18	6029680	6029681	0	73	rev	100
WT	119	chr18	6029680	6029681	0	76	rev	100
KO	112	chr18	6029680	6029681	0	57	rev	100
KO	118	chr18	6029680	6029681	4	52	rev	92.8571
KO	126	chr18	6029680	6029681	2	26	rev	92.8571
WT	106	chr18	6029759	6029760	0	106	rev	100
WT	107	chr18	6029759	6029760	3	63	rev	95.4545
WT	119	chr18	6029759	6029760	0	88	rev	100
KO	112	chr18	6029759	6029760	0	69	rev	100
KO	118	chr18	6029759	6029760	1	65	rev	98.4848
KO	126	chr18	6029759	6029760	1	36	rev	97.2973
WT	106	chr19	10245687	10245688	91	9	rev	9
WT	107	chr19	10245687	10245688	84	3	rev	3.44828
WT	119	chr19	10245687	10245688	78	7	rev	8.23529
KO	112	chr19	10245687	10245688	171	3	rev	1.72414
KO	118	chr19	10245687	10245688	147	4	rev	2.64901
KO	126	chr19	10245687	10245688	112	6	rev	5.08475
WT	106	chr19	10245695	10245696	30	48	rev	61.5385
WT	107	chr19	10245695	10245696	37	34	rev	47.8873
WT	119	chr19	10245695	10245696	30	36	rev	54.5455
KO	112	chr19	10245695	10245696	69	69	rev	50
KO	118	chr19	10245695	10245696	53	60	rev	53.0973
KO	126	chr19	10245695	10245696	33	71	rev	68.2692
WT	106	chr19	10245732	10245733	40	9	rev	18.3673
WT	107	chr19	10245732	10245733	35	3	rev	7.89474
WT	119	chr19	10245732	10245733	31	1	rev	3.125
KO	112	chr19	10245732	10245733	66	0	rev	0
KO	118	chr19	10245732	10245733	66	2	rev	2.94118
KO	126	chr19	10245732	10245733	58	3	rev	4.91803
WT	106	chr1	6440432	6440433	0	62	rev	100
WT	107	chr1	6440432	6440433	3	62	rev	95.3846
WT	119	chr1	6440432	6440433	5	104	rev	95.4128
KO	112	chr1	6440432	6440433	4	112	rev	96.5517
KO	118	chr1	6440432	6440433	3	108	rev	97.2973
KO	126	chr1	6440432	6440433	2	68	rev	97.1429
WT	106	chr1	6440435	6440436	0	62	rev	100
WT	107	chr1	6440435	6440436	3	64	rev	95.5224
WT	119	chr1	6440435	6440436	5	102	rev	95.3271
KO	112	chr1	6440435	6440436	4	110	rev	96.4912
KO	118	chr1	6440435	6440436	3	106	rev	97.2477
KO	126	chr1	6440435	6440436	2	68	rev	97.1429
WT	106	chr2	157558109	157558110	108	25	rev	18.797
WT	107	chr2	157558109	157558110	94	26	rev	21.6667
WT	119	chr2	157558109	157558110	79	23	rev	22.549
KO	112	chr2	157558109	157558110	126	26	rev	17.1053
KO	118	chr2	157558109	157558110	113	30	rev	20.979
KO	126	chr2	157558109	157558110	83	17	rev	17
WT	106	chr2	157558139	157558140	144	65	rev	31.1005
WT	107	chr2	157558139	157558140	130	54	rev	29.3478
WT	119	chr2	157558139	157558140	126	49	rev	28
KO	112	chr2	157558139	157558140	169	60	rev	26.2009
KO	118	chr2	157558139	157558140	148	61	rev	29.1866
KO	126	chr2	157558139	157558140	103	44	rev	29.932
WT	106	chr2	157558148	157558149	147	81	rev	35.5263
WT	107	chr2	157558148	157558149	128	73	rev	36.3184
WT	119	chr2	157558148	157558149	109	84	rev	43.5233
KO	112	chr2	157558148	157558149	149	98	rev	39.6761
KO	118	chr2	157558148	157558149	143	89	rev	38.3621
KO	126	chr2	157558148	157558149	105	55	rev	34.375
WT	106	chr2	157558159	157558160	204	19	rev	8.52018
WT	107	chr2	157558159	157558160	196	16	rev	7.54717
WT	119	chr2	157558159	157558160	178	15	rev	7.77202
KO	112	chr2	157558159	157558160	246	10	rev	3.90625
KO	118	chr2	157558159	157558160	213	13	rev	5.75221
KO	126	chr2	157558159	157558160	158	6	rev	3.65854
WT	106	chr3	96607843	96607844	2	48	rev	96
WT	107	chr3	96607843	96607844	2	22	rev	91.6667
WT	119	chr3	96607843	96607844	0	31	rev	100
KO	112	chr3	96607843	96607844	1	21	rev	95.4545
KO	118	chr3	96607843	96607844	0	33	rev	100
KO	126	chr3	96607843	96607844	0	31	rev	100
WT	106	chr4	41518513	41518514	79	27	rev	25.4717
WT	107	chr4	41518513	41518514	85	15	rev	15
WT	119	chr4	41518513	41518514	62	10	rev	13.8889
KO	112	chr4	41518513	41518514	152	27	rev	15.0838
KO	118	chr4	41518513	41518514	101	21	rev	17.2131
KO	126	chr4	41518513	41518514	206	29	rev	12.3404
WT	106	chr4	41518711	41518712	43	2	rev	4.44444
WT	107	chr4	41518711	41518712	33	4	rev	10.8108
WT	119	chr4	41518711	41518712	28	1	rev	3.44828
KO	112	chr4	41518711	41518712	65	4	rev	5.7971
KO	118	chr4	41518711	41518712	53	6	rev	10.1695
KO	126	chr4	41518711	41518712	68	4	rev	5.55556
WT	106	chr5	33996138	33996139	26	2	rev	7.14286
WT	107	chr5	33996138	33996139	34	5	rev	12.8205
WT	119	chr5	33996138	33996139	28	2	rev	6.66667
KO	112	chr5	33996138	33996139	38	8	rev	17.3913
KO	118	chr5	33996138	33996139	56	4	rev	6.66667
KO	126	chr5	33996138	33996139	46	5	rev	9.80392
WT	106	chr5	91761582	91761583	0	55	rev	100
WT	107	chr5	91761582	91761583	0	41	rev	100
WT	119	chr5	91761582	91761583	4	47	rev	92.1569
KO	112	chr5	91761582	91761583	2	68	rev	97.1429
KO	118	chr5	91761582	91761583	2	64	rev	96.9697
KO	126	chr5	91761582	91761583	0	49	rev	100
WT	106	chr5	137187896	137187897	0	67	rev	100
WT	107	chr5	137187896	137187897	1	30	rev	96.7742
WT	119	chr5	137187896	137187897	0	52	rev	100
KO	112	chr5	137187896	137187897	1	45	rev	97.8261
KO	118	chr5	137187896	137187897	0	71	rev	100
KO	126	chr5	137187896	137187897	2	42	rev	95.4545
WT	106	chr6	96032973	96032974	2	846	rev	99.7642
WT	107	chr6	96032973	96032974	0	666	rev	100
WT	119	chr6	96032973	96032974	0	824	rev	100
KO	112	chr6	96032973	96032974	0	753	rev	100
KO	118	chr6	96032973	96032974	1	851	rev	99.8826
KO	126	chr6	96032973	96032974	1	631	rev	99.8418
WT	106	chr6	96033060	96033061	1	896	rev	99.8885
WT	107	chr6	96033060	96033061	0	651	rev	100
WT	119	chr6	96033060	96033061	0	882	rev	100
KO	112	chr6	96033060	96033061	2	815	rev	99.7552
KO	118	chr6	96033060	96033061	2	834	rev	99.7608
KO	126	chr6	96033060	96033061	4	636	rev	99.375
WT	106	chr6	126642157	126642158	62	14	rev	18.4211
WT	107	chr6	126642157	126642158	48	12	rev	20
WT	119	chr6	126642157	126642158	76	8	rev	9.52381
KO	112	chr6	126642157	126642158	99	18	rev	15.3846
KO	118	chr6	126642157	126642158	67	14	rev	17.284
KO	126	chr6	126642157	126642158	59	8	rev	11.9403
WT	106	chr7	31116972	31116973	388	18	rev	4.4335
WT	107	chr7	31116972	31116973	273	21	rev	7.14286
WT	119	chr7	31116972	31116973	280	18	rev	6.04027
KO	112	chr7	31116972	31116973	270	20	rev	6.89655
KO	118	chr7	31116972	31116973	337	26	rev	7.16253
KO	126	chr7	31116972	31116973	256	14	rev	5.18519
WT	106	chr7	79875997	79875998	46	2	rev	4.16667
WT	107	chr7	79875997	79875998	39	1	rev	2.5
WT	119	chr7	79875997	79875998	42	4	rev	8.69565
KO	112	chr7	79875997	79875998	55	1	rev	1.78571
KO	118	chr7	79875997	79875998	39	7	rev	15.2174
KO	126	chr7	79875997	79875998	78	7	rev	8.23529
WT	106	chr7	142653272	142653273	54	7	rev	11.4754
WT	107	chr7	142653272	142653273	24	7	rev	22.5806
WT	119	chr7	142653272	142653273	26	12	rev	31.5789
KO	112	chr7	142653272	142653273	93	11	rev	10.5769
KO	118	chr7	142653272	142653273	45	11	rev	19.6429
KO	126	chr7	142653272	142653273	77	22	rev	22.2222
WT	106	chr7	142653727	142653728	209	9	rev	4.12844
WT	107	chr7	142653727	142653728	68	6	rev	8.10811
WT	119	chr7	142653727	142653728	100	20	rev	16.6667
KO	112	chr7	142653727	142653728	317	25	rev	7.30994
KO	118	chr7	142653727	142653728	105	11	rev	9.48276
KO	126	chr7	142653727	142653728	511	28	rev	5.19481
WT	106	chr10	88471526	88471527	26	4	rev	13.3333
WT	107	chr10	88471526	88471527	39	4	rev	9.30233
WT	119	chr10	88471526	88471527	30	1	rev	3.22581
KO	112	chr10	88471526	88471527	25	0	rev	0
KO	118	chr10	88471526	88471527	26	6	rev	18.75
KO	126	chr10	88471526	88471527	27	0	rev	0
WT	106	chr10	127067881	127067882	124	30	rev	19.4805
WT	107	chr10	127067881	127067882	103	23	rev	18.254
WT	119	chr10	127067881	127067882	92	24	rev	20.6897
KO	112	chr10	127067881	127067882	86	19	rev	18.0952
KO	118	chr10	127067881	127067882	108	24	rev	18.1818
KO	126	chr10	127067881	127067882	52	14	rev	21.2121
WT	106	chr11	30927513	30927514	36	4	rev	10
WT	107	chr11	30927513	30927514	24	0	rev	0
WT	119	chr11	30927513	30927514	14	7	rev	33.3333
KO	112	chr11	30927513	30927514	22	0	rev	0
KO	118	chr11	30927513	30927514	36	0	rev	0
KO	126	chr11	30927513	30927514	39	0	rev	0
WT	106	chr11	51599255	51599256	41	0	rev	0
WT	107	chr11	51599255	51599256	21	1	rev	4.54545
WT	119	chr11	51599255	51599256	30	2	rev	6.25
KO	112	chr11	51599255	51599256	47	3	rev	6
KO	118	chr11	51599255	51599256	36	1	rev	2.7027
KO	126	chr11	51599255	51599256	21	3	rev	12.5
WT	106	chr11	61867461	61867462	46	0	rev	0
WT	107	chr11	61867461	61867462	24	2	rev	7.69231
WT	119	chr11	61867461	61867462	31	0	rev	0
KO	112	chr11	61867461	61867462	30	4	rev	11.7647
KO	118	chr11	61867461	61867462	24	3	rev	11.1111
KO	126	chr11	61867461	61867462	25	2	rev	7.40741
WT	106	chr11	97644784	97644785	29	9	rev	23.6842
WT	107	chr11	97644784	97644785	31	10	rev	24.3902
WT	119	chr11	97644784	97644785	36	5	rev	12.1951
KO	112	chr11	97644784	97644785	54	5	rev	8.47458
KO	118	chr11	97644784	97644785	34	4	rev	10.5263
KO	126	chr11	97644784	97644785	68	12	rev	15
WT	106	chr11	97644855	97644856	30	21	rev	41.1765
WT	107	chr11	97644855	97644856	39	14	rev	26.4151
WT	119	chr11	97644855	97644856	42	9	rev	17.6471
KO	112	chr11	97644855	97644856	64	15	rev	18.9873
KO	118	chr11	97644855	97644856	38	26	rev	40.625
KO	126	chr11	97644855	97644856	80	40	rev	33.3333
WT	106	chr11	97644863	97644864	43	8	rev	15.6863
WT	107	chr11	97644863	97644864	38	7	rev	15.5556
WT	119	chr11	97644863	97644864	38	5	rev	11.6279
KO	112	chr11	97644863	97644864	53	11	rev	17.1875
KO	118	chr11	97644863	97644864	45	13	rev	22.4138
KO	126	chr11	97644863	97644864	83	13	rev	13.5417
WT	106	chr11	101198280	101198281	27	6	rev	18.1818
WT	107	chr11	101198280	101198281	28	8	rev	22.2222
WT	119	chr11	101198280	101198281	34	1	rev	2.85714
KO	112	chr11	101198280	101198281	31	7	rev	18.4211
KO	118	chr11	101198280	101198281	22	10	rev	31.25
KO	126	chr11	101198280	101198281	25	8	rev	24.2424
WT	106	chr11	101198292	101198293	32	1	rev	3.0303
WT	107	chr11	101198292	101198293	37	2	rev	5.12821
WT	119	chr11	101198292	101198293	37	0	rev	0
KO	112	chr11	101198292	101198293	30	6	rev	16.6667
KO	118	chr11	101198292	101198293	23	4	rev	14.8148
KO	126	chr11	101198292	101198293	30	4	rev	11.7647
WT	106	chr11	101972550	101972551	153	6	rev	3.77358
WT	107	chr11	101972550	101972551	109	8	rev	6.83761
WT	119	chr11	101972550	101972551	74	7	rev	8.64198
KO	112	chr11	101972550	101972551	106	22	rev	17.1875
KO	118	chr11	101972550	101972551	102	9	rev	8.10811
KO	126	chr11	101972550	101972551	125	12	rev	8.75912
WT	106	chr11	109011783	109011784	0	266	rev	100
WT	107	chr11	109011783	109011784	2	174	rev	98.8636
WT	119	chr11	109011783	109011784	2	96	rev	97.9592
KO	112	chr11	109011783	109011784	1	330	rev	99.6979
KO	118	chr11	109011783	109011784	0	113	rev	100
KO	126	chr11	109011783	109011784	5	717	rev	99.3075
WT	106	chr12	54671754	54671755	74	16	rev	17.7778
WT	107	chr12	54671754	54671755	62	15	rev	19.4805
WT	119	chr12	54671754	54671755	74	20	rev	21.2766
KO	112	chr12	54671754	54671755	67	21	rev	23.8636
KO	118	chr12	54671754	54671755	83	11	rev	11.7021
KO	126	chr12	54671754	54671755	45	4	rev	8.16327
WT	106	chr12	54671770	54671771	72	4	rev	5.26316
WT	107	chr12	54671770	54671771	55	5	rev	8.33333
WT	119	chr12	54671770	54671771	67	9	rev	11.8421
KO	112	chr12	54671770	54671771	67	0	rev	0
KO	118	chr12	54671770	54671771	82	2	rev	2.38095
KO	126	chr12	54671770	54671771	48	2	rev	4
WT	106	chr13	14051042	14051043	48	1	rev	2.04082
WT	107	chr13	14051042	14051043	19	9	rev	32.1429
WT	119	chr13	14051042	14051043	37	4	rev	9.7561
KO	112	chr13	14051042	14051043	20	1	rev	4.7619
KO	118	chr13	14051042	14051043	31	5	rev	13.8889
KO	126	chr13	14051042	14051043	15	8	rev	34.7826
WT	106	chr13	14052088	14052089	173	14	rev	7.48663
WT	107	chr13	14052088	14052089	108	12	rev	10
WT	119	chr13	14052088	14052089	142	11	rev	7.18954
KO	112	chr13	14052088	14052089	127	15	rev	10.5634
KO	118	chr13	14052088	14052089	125	14	rev	10.0719
KO	126	chr13	14052088	14052089	94	18	rev	16.0714
WT	106	chr14	8297138	8297139	245	33	rev	11.8705
WT	107	chr14	8297138	8297139	191	21	rev	9.90566
WT	119	chr14	8297138	8297139	267	46	rev	14.6965
KO	112	chr14	8297138	8297139	212	29	rev	12.0332
KO	118	chr14	8297138	8297139	230	40	rev	14.8148
KO	126	chr14	8297138	8297139	66	9	rev	12
WT	106	chr14	65197179	65197180	50	5	rev	9.09091
WT	107	chr14	65197179	65197180	49	1	rev	2
WT	119	chr14	65197179	65197180	46	7	rev	13.2075
KO	112	chr14	65197179	65197180	80	10	rev	11.1111
KO	118	chr14	65197179	65197180	41	5	rev	10.8696
KO	126	chr14	65197179	65197180	68	7	rev	9.33333
WT	106	chr14	65197190	65197191	34	17	rev	33.3333
WT	107	chr14	65197190	65197191	34	14	rev	29.1667
WT	119	chr14	65197190	65197191	31	18	rev	36.7347
KO	112	chr14	65197190	65197191	57	30	rev	34.4828
KO	118	chr14	65197190	65197191	33	14	rev	29.7872
KO	126	chr14	65197190	65197191	51	18	rev	26.087
WT	106	chr14	93876927	93876928	53	7	rev	11.6667
WT	107	chr14	93876927	93876928	48	3	rev	5.88235
WT	119	chr14	93876927	93876928	38	6	rev	13.6364
KO	112	chr14	93876927	93876928	89	2	rev	2.1978
KO	118	chr14	93876927	93876928	53	1	rev	1.85185
KO	126	chr14	93876927	93876928	56	0	rev	0
WT	106	chr15	12809702	12809703	48	2	rev	4
WT	107	chr15	12809702	12809703	24	2	rev	7.69231
WT	119	chr15	12809702	12809703	23	3	rev	11.5385
KO	112	chr15	12809702	12809703	46	5	rev	9.80392
KO	118	chr15	12809702	12809703	32	5	rev	13.5135
KO	126	chr15	12809702	12809703	24	5	rev	17.2414
WT	106	chr15	98737111	98737112	19	15	rev	44.1176
WT	107	chr15	98737111	98737112	16	16	rev	50
WT	119	chr15	98737111	98737112	9	19	rev	67.8571
KO	112	chr15	98737111	98737112	28	26	rev	48.1481
KO	118	chr15	98737111	98737112	27	20	rev	42.5532
KO	126	chr15	98737111	98737112	17	18	rev	51.4286
WT	106	chr15	98737112	98737113	33	2	rev	5.71429
WT	107	chr15	98737112	98737113	27	2	rev	6.89655
WT	119	chr15	98737112	98737113	25	2	rev	7.40741
KO	112	chr15	98737112	98737113	54	5	rev	8.47458
KO	118	chr15	98737112	98737113	45	1	rev	2.17391
KO	126	chr15	98737112	98737113	29	5	rev	14.7059
WT	106	chr17	24176441	24176442	35	7	rev	16.6667
WT	107	chr17	24176441	24176442	34	3	rev	8.10811
WT	119	chr17	24176441	24176442	32	1	rev	3.0303
KO	112	chr17	24176441	24176442	35	10	rev	22.2222
KO	118	chr17	24176441	24176442	25	4	rev	13.7931
KO	126	chr17	24176441	24176442	31	4	rev	11.4286
WT	106	chr17	24176453	24176454	41	9	rev	18
WT	107	chr17	24176453	24176454	27	15	rev	35.7143
WT	119	chr17	24176453	24176454	32	7	rev	17.9487
KO	112	chr17	24176453	24176454	43	8	rev	15.6863
KO	118	chr17	24176453	24176454	22	10	rev	31.25
KO	126	chr17	24176453	24176454	30	17	rev	36.1702
WT	106	chr17	24176470	24176471	49	3	rev	5.76923
WT	107	chr17	24176470	24176471	41	3	rev	6.81818
WT	119	chr17	24176470	24176471	35	1	rev	2.77778
KO	112	chr17	24176470	24176471	48	6	rev	11.1111
KO	118	chr17	24176470	24176471	37	0	rev	0
KO	126	chr17	24176470	24176471	50	2	rev	3.84615
WT	106	chr17	24176487	24176488	33	19	rev	36.5385
WT	107	chr17	24176487	24176488	24	20	rev	45.4545
WT	119	chr17	24176487	24176488	27	11	rev	28.9474
KO	112	chr17	24176487	24176488	31	24	rev	43.6364
KO	118	chr17	24176487	24176488	22	12	rev	35.2941
KO	126	chr17	24176487	24176488	25	27	rev	51.9231
WT	106	chr17	24176488	24176489	39	13	rev	25
WT	107	chr17	24176488	24176489	23	21	rev	47.7273
WT	119	chr17	24176488	24176489	26	13	rev	33.3333
KO	112	chr17	24176488	24176489	39	16	rev	29.0909
KO	118	chr17	24176488	24176489	28	8	rev	22.2222
KO	126	chr17	24176488	24176489	42	11	rev	20.7547
WT	106	chr17	24176518	24176519	27	2	rev	6.89655
WT	107	chr17	24176518	24176519	25	1	rev	3.84615
WT	119	chr17	24176518	24176519	18	3	rev	14.2857
KO	112	chr17	24176518	24176519	28	2	rev	6.66667
KO	118	chr17	24176518	24176519	19	2	rev	9.52381
KO	126	chr17	24176518	24176519	26	3	rev	10.3448
WT	106	chr17	24177728	24177729	62	7	rev	10.1449
WT	107	chr17	24177728	24177729	39	6	rev	13.3333
WT	119	chr17	24177728	24177729	55	5	rev	8.33333
KO	112	chr17	24177728	24177729	46	4	rev	8
KO	118	chr17	24177728	24177729	50	3	rev	5.66038
KO	126	chr17	24177728	24177729	21	0	rev	0
WT	106	chr17	24177813	24177814	82	19	rev	18.8119
WT	107	chr17	24177813	24177814	73	8	rev	9.87654
WT	119	chr17	24177813	24177814	68	26	rev	27.6596
KO	112	chr17	24177813	24177814	93	6	rev	6.06061
KO	118	chr17	24177813	24177814	87	5	rev	5.43478
KO	126	chr17	24177813	24177814	57	2	rev	3.38983
WT	106	chr17	46775080	46775081	118	10	rev	7.8125
WT	107	chr17	46775080	46775081	70	4	rev	5.40541
WT	119	chr17	46775080	46775081	88	6	rev	6.38298
KO	112	chr17	46775080	46775081	72	9	rev	11.1111
KO	118	chr17	46775080	46775081	74	3	rev	3.8961
KO	126	chr17	46775080	46775081	32	5	rev	13.5135
WT	106	chr18	35674359	35674360	136	14	rev	9.33333
WT	107	chr18	35674359	35674360	115	8	rev	6.50407
WT	119	chr18	35674359	35674360	128	2	rev	1.53846
KO	112	chr18	35674359	35674360	163	9	rev	5.23256
KO	118	chr18	35674359	35674360	209	20	rev	8.73362
KO	126	chr18	35674359	35674360	170	2	rev	1.16279
WT	106	chr1	143755363	143755364	47	6	rev	11.3208
WT	107	chr1	143755363	143755364	33	6	rev	15.3846
WT	119	chr1	143755363	143755364	30	3	rev	9.09091
KO	112	chr1	143755363	143755364	24	4	rev	14.2857
KO	118	chr1	143755363	143755364	26	1	rev	3.7037
KO	126	chr1	143755363	143755364	27	2	rev	6.89655
WT	106	chr1	143755370	143755371	49	2	rev	3.92157
WT	107	chr1	143755370	143755371	38	1	rev	2.5641
WT	119	chr1	143755370	143755371	31	3	rev	8.82353
KO	112	chr1	143755370	143755371	28	3	rev	9.67742
KO	118	chr1	143755370	143755371	27	2	rev	6.89655
KO	126	chr1	143755370	143755371	27	2	rev	6.89655
WT	106	chr1	143755377	143755378	7	52	rev	88.1356
WT	107	chr1	143755377	143755378	1	46	rev	97.8723
WT	119	chr1	143755377	143755378	4	40	rev	90.9091
KO	112	chr1	143755377	143755378	2	34	rev	94.4444
KO	118	chr1	143755377	143755378	1	30	rev	96.7742
KO	126	chr1	143755377	143755378	2	32	rev	94.1176
WT	106	chr1	143755382	143755383	47	12	rev	20.339
WT	107	chr1	143755382	143755383	33	13	rev	28.2609
WT	119	chr1	143755382	143755383	34	8	rev	19.0476
KO	112	chr1	143755382	143755383	29	4	rev	12.1212
KO	118	chr1	143755382	143755383	25	8	rev	24.2424
KO	126	chr1	143755382	143755383	25	9	rev	26.4706
WT	106	chr2	30971483	30971484	43	3	rev	6.52174
WT	107	chr2	30971483	30971484	29	4	rev	12.1212
WT	119	chr2	30971483	30971484	32	3	rev	8.57143
KO	112	chr2	30971483	30971484	56	2	rev	3.44828
KO	118	chr2	30971483	30971484	36	2	rev	5.26316
KO	126	chr2	30971483	30971484	47	7	rev	12.963
WT	106	chr2	120736293	120736294	64	2	rev	3.0303
WT	107	chr2	120736293	120736294	40	2	rev	4.7619
WT	119	chr2	120736293	120736294	43	3	rev	6.52174
KO	112	chr2	120736293	120736294	44	3	rev	6.38298
KO	118	chr2	120736293	120736294	49	4	rev	7.54717
KO	126	chr2	120736293	120736294	20	1	rev	4.7619
WT	106	chr2	120737000	120737001	40	16	rev	28.5714
WT	107	chr2	120737000	120737001	31	17	rev	35.4167
WT	119	chr2	120737000	120737001	21	13	rev	38.2353
KO	112	chr2	120737000	120737001	33	7	rev	17.5
KO	118	chr2	120737000	120737001	33	3	rev	8.33333
KO	126	chr2	120737000	120737001	63	2	rev	3.07692
WT	106	chr3	96578268	96578269	42	2	rev	4.54545
WT	107	chr3	96578268	96578269	42	0	rev	0
WT	119	chr3	96578268	96578269	45	7	rev	13.4615
KO	112	chr3	96578268	96578269	42	3	rev	6.66667
KO	118	chr3	96578268	96578269	39	5	rev	11.3636
KO	126	chr3	96578268	96578269	20	2	rev	9.09091
WT	106	chr3	116744703	116744704	33	16	rev	32.6531
WT	107	chr3	116744703	116744704	24	7	rev	22.5806
WT	119	chr3	116744703	116744704	14	7	rev	33.3333
KO	112	chr3	116744703	116744704	33	8	rev	19.5122
KO	118	chr3	116744703	116744704	31	3	rev	8.82353
KO	126	chr3	116744703	116744704	35	0	rev	0
WT	106	chr3	135406869	135406870	61	15	rev	19.7368
WT	107	chr3	135406869	135406870	44	10	rev	18.5185
WT	119	chr3	135406869	135406870	64	11	rev	14.6667
KO	112	chr3	135406869	135406870	49	6	rev	10.9091
KO	118	chr3	135406869	135406870	56	10	rev	15.1515
KO	126	chr3	135406869	135406870	47	9	rev	16.0714
WT	106	chr4	108230619	108230620	100	5	rev	4.7619
WT	107	chr4	108230619	108230620	86	2	rev	2.27273
WT	119	chr4	108230619	108230620	112	2	rev	1.75439
KO	112	chr4	108230619	108230620	89	3	rev	3.26087
KO	118	chr4	108230619	108230620	84	7	rev	7.69231
KO	126	chr4	108230619	108230620	40	7	rev	14.8936
WT	106	chr4	108232672	108232673	131	9	rev	6.42857
WT	107	chr4	108232672	108232673	107	7	rev	6.14035
WT	119	chr4	108232672	108232673	127	7	rev	5.22388
KO	112	chr4	108232672	108232673	108	5	rev	4.42478
KO	118	chr4	108232672	108232673	121	9	rev	6.92308
KO	126	chr4	108232672	108232673	73	1	rev	1.35135
WT	106	chr4	119223470	119223471	35	1	rev	2.77778
WT	107	chr4	119223470	119223471	42	2	rev	4.54545
WT	119	chr4	119223470	119223471	31	4	rev	11.4286
KO	112	chr4	119223470	119223471	48	1	rev	2.04082
KO	118	chr4	119223470	119223471	34	5	rev	12.8205
KO	126	chr4	119223470	119223471	33	8	rev	19.5122
WT	106	chr5	150640552	150640553	35	0	rev	0
WT	107	chr5	150640552	150640553	33	8	rev	19.5122
WT	119	chr5	150640552	150640553	47	2	rev	4.08163
KO	112	chr5	150640552	150640553	23	0	rev	0
KO	118	chr5	150640552	150640553	57	2	rev	3.38983
KO	126	chr5	150640552	150640553	32	2	rev	5.88235
WT	106	chr6	39335153	39335154	62	17	rev	21.519
WT	107	chr6	39335153	39335154	51	12	rev	19.0476
WT	119	chr6	39335153	39335154	51	16	rev	23.8806
KO	112	chr6	39335153	39335154	66	21	rev	24.1379
KO	118	chr6	39335153	39335154	74	3	rev	3.8961
KO	126	chr6	39335153	39335154	49	6	rev	10.9091
WT	106	chr6	39335161	39335162	53	11	rev	17.1875
WT	107	chr6	39335161	39335162	35	9	rev	20.4545
WT	119	chr6	39335161	39335162	44	7	rev	13.7255
KO	112	chr6	39335161	39335162	59	11	rev	15.7143
KO	118	chr6	39335161	39335162	51	6	rev	10.5263
KO	126	chr6	39335161	39335162	33	6	rev	15.3846
WT	106	chr7	27526992	27526993	57	5	rev	8.06452
WT	107	chr7	27526992	27526993	59	0	rev	0
WT	119	chr7	27526992	27526993	30	6	rev	16.6667
KO	112	chr7	27526992	27526993	99	6	rev	5.71429
KO	118	chr7	27526992	27526993	48	6	rev	11.1111
KO	126	chr7	27526992	27526993	36	7	rev	16.2791
WT	106	chr7	55977618	55977619	137	22	rev	13.8365
WT	107	chr7	55977618	55977619	114	5	rev	4.20168
WT	119	chr7	55977618	55977619	128	6	rev	4.47761
KO	112	chr7	55977618	55977619	143	7	rev	4.66667
KO	118	chr7	55977618	55977619	158	3	rev	1.86335
KO	126	chr7	55977618	55977619	109	3	rev	2.67857
WT	106	chr7	55977619	55977620	120	38	rev	24.0506
WT	107	chr7	55977619	55977620	93	26	rev	21.8487
WT	119	chr7	55977619	55977620	105	30	rev	22.2222
KO	112	chr7	55977619	55977620	110	42	rev	27.6316
KO	118	chr7	55977619	55977620	125	36	rev	22.3602
KO	126	chr7	55977619	55977620	93	20	rev	17.6991
WT	106	chr7	55977624	55977625	143	16	rev	10.0629
WT	107	chr7	55977624	55977625	108	10	rev	8.47458
WT	119	chr7	55977624	55977625	123	17	rev	12.1429
KO	112	chr7	55977624	55977625	146	7	rev	4.57516
KO	118	chr7	55977624	55977625	146	9	rev	5.80645
KO	126	chr7	55977624	55977625	110	2	rev	1.78571
WT	106	chr7	109758662	109758663	91	5	rev	5.20833
WT	107	chr7	109758662	109758663	37	7	rev	15.9091
WT	119	chr7	109758662	109758663	74	4	rev	5.12821
KO	112	chr7	109758662	109758663	58	4	rev	6.45161
KO	118	chr7	109758662	109758663	69	7	rev	9.21053
KO	126	chr7	109758662	109758663	26	3	rev	10.3448
WT	106	chr8	70094755	70094756	48	6	rev	11.1111
WT	107	chr8	70094755	70094756	31	3	rev	8.82353
WT	119	chr8	70094755	70094756	25	2	rev	7.40741
KO	112	chr8	70094755	70094756	69	4	rev	5.47945
KO	118	chr8	70094755	70094756	45	0	rev	0
KO	126	chr8	70094755	70094756	40	3	rev	6.97674
WT	106	chr8	72482673	72482674	122	3	rev	2.4
WT	107	chr8	72482673	72482674	93	10	rev	9.70874
WT	119	chr8	72482673	72482674	99	9	rev	8.33333
KO	112	chr8	72482673	72482674	147	7	rev	4.54545
KO	118	chr8	72482673	72482674	168	11	rev	6.14525
KO	126	chr8	72482673	72482674	81	8	rev	8.98876
WT	106	chr8	104418049	104418050	71	14	rev	16.4706
WT	107	chr8	104418049	104418050	67	7	rev	9.45946
WT	119	chr8	104418049	104418050	57	2	rev	3.38983
KO	112	chr8	104418049	104418050	60	3	rev	4.7619
KO	118	chr8	104418049	104418050	67	9	rev	11.8421
KO	126	chr8	104418049	104418050	26	1	rev	3.7037
WT	106	chr8	104418129	104418130	65	1	rev	1.51515
WT	107	chr8	104418129	104418130	52	0	rev	0
WT	119	chr8	104418129	104418130	48	1	rev	2.04082
KO	112	chr8	104418129	104418130	44	3	rev	6.38298
KO	118	chr8	104418129	104418130	43	2	rev	4.44444
KO	126	chr8	104418129	104418130	21	4	rev	16
WT	106	chr8	124893868	124893869	58	8	rev	12.1212
WT	107	chr8	124893868	124893869	42	5	rev	10.6383
WT	119	chr8	124893868	124893869	40	5	rev	11.1111
KO	112	chr8	124893868	124893869	40	6	rev	13.0435
KO	118	chr8	124893868	124893869	53	6	rev	10.1695
KO	126	chr8	124893868	124893869	56	7	rev	11.1111
WT	106	chr8	124893878	124893879	34	43	rev	55.8442
WT	107	chr8	124893878	124893879	25	33	rev	56.8966
WT	119	chr8	124893878	124893879	24	30	rev	55.5556
KO	112	chr8	124893878	124893879	20	36	rev	64.2857
KO	118	chr8	124893878	124893879	40	27	rev	40.2985
KO	126	chr8	124893878	124893879	37	43	rev	53.75
WT	106	chr8	124894183	124894184	8	19	rev	70.3704
WT	107	chr8	124894183	124894184	4	17	rev	80.9524
WT	119	chr8	124894183	124894184	8	25	rev	75.7576
KO	112	chr8	124894183	124894184	7	26	rev	78.7879
KO	118	chr8	124894183	124894184	6	19	rev	76
KO	126	chr8	124894183	124894184	18	28	rev	60.8696
WT	106	chr9	44294828	44294829	38	3	rev	7.31707
WT	107	chr9	44294828	44294829	40	3	rev	6.97674
WT	119	chr9	44294828	44294829	27	2	rev	6.89655
KO	112	chr9	44294828	44294829	65	6	rev	8.4507
KO	118	chr9	44294828	44294829	45	0	rev	0
KO	126	chr9	44294828	44294829	76	3	rev	3.79747
WT	106	chr9	44294837	44294838	44	3	rev	6.38298
WT	107	chr9	44294837	44294838	41	4	rev	8.88889
WT	119	chr9	44294837	44294838	28	1	rev	3.44828
KO	112	chr9	44294837	44294838	67	8	rev	10.6667
KO	118	chr9	44294837	44294838	47	4	rev	7.84314
KO	126	chr9	44294837	44294838	78	8	rev	9.30233
WT	106	chr9	45967462	45967463	287	16	rev	5.28053
WT	107	chr9	45967462	45967463	220	17	rev	7.173
WT	119	chr9	45967462	45967463	279	15	rev	5.10204
KO	112	chr9	45967462	45967463	275	17	rev	5.82192
KO	118	chr9	45967462	45967463	233	17	rev	6.8
KO	126	chr9	45967462	45967463	186	8	rev	4.12371
WT	106	chr9	56223651	56223652	42	95	rev	69.3431
WT	107	chr9	56223651	56223652	30	23	rev	43.3962
WT	119	chr9	56223651	56223652	34	29	rev	46.0317
KO	112	chr9	56223651	56223652	74	86	rev	53.75
KO	118	chr9	56223651	56223652	71	92	rev	56.4417
KO	126	chr9	56223651	56223652	42	40	rev	48.7805
WT	106	chr9	64713642	64713643	53	5	rev	8.62069
WT	107	chr9	64713642	64713643	39	6	rev	13.3333
WT	119	chr9	64713642	64713643	44	6	rev	12
KO	112	chr9	64713642	64713643	50	12	rev	19.3548
KO	118	chr9	64713642	64713643	81	7	rev	7.95455
KO	126	chr9	64713642	64713643	39	14	rev	26.4151
WT	106	chr9	64987583	64987584	193	16	rev	7.6555
WT	107	chr9	64987583	64987584	143	8	rev	5.29801
WT	119	chr9	64987583	64987584	170	5	rev	2.85714
KO	112	chr9	64987583	64987584	163	13	rev	7.38636
KO	118	chr9	64987583	64987584	149	11	rev	6.875
KO	126	chr9	64987583	64987584	111	7	rev	5.9322
WT	106	chrX	101210409	101210410	57	16	rev	21.9178
WT	107	chrX	101210409	101210410	35	10	rev	22.2222
WT	119	chrX	101210409	101210410	28	3	rev	9.67742
KO	112	chrX	101210409	101210410	117	12	rev	9.30233
KO	118	chrX	101210409	101210410	57	11	rev	16.1765
KO	126	chrX	101210409	101210410	75	10	rev	11.7647
WT	106	chrX	150984263	150984264	123	11	rev	8.20896
WT	107	chrX	150984263	150984264	102	1	rev	0.970874
WT	119	chrX	150984263	150984264	118	12	rev	9.23077
KO	112	chrX	150984263	150984264	105	17	rev	13.9344
KO	118	chrX	150984263	150984264	107	8	rev	6.95652
KO	126	chrX	150984263	150984264	104	10	rev	8.77193
WT	106	chrX	150985521	150985522	141	12	rev	7.84314
WT	107	chrX	150985521	150985522	118	8	rev	6.34921
WT	119	chrX	150985521	150985522	131	8	rev	5.7554
KO	112	chrX	150985521	150985522	155	11	rev	6.62651
KO	118	chrX	150985521	150985522	138	8	rev	5.47945
KO	126	chrX	150985521	150985522	151	19	rev	11.1765
WT	106	chrX	150985522	150985523	126	28	rev	18.1818
WT	107	chrX	150985522	150985523	111	20	rev	15.2672
WT	119	chrX	150985522	150985523	125	14	rev	10.0719
KO	112	chrX	150985522	150985523	147	21	rev	12.5
KO	118	chrX	150985522	150985523	143	9	rev	5.92105
KO	126	chrX	150985522	150985523	140	32	rev	18.6047
WT	106	chrX	150985528	150985529	89	62	rev	41.0596
WT	107	chrX	150985528	150985529	69	56	rev	44.8
WT	119	chrX	150985528	150985529	91	43	rev	32.0896
KO	112	chrX	150985528	150985529	100	57	rev	36.3057
KO	118	chrX	150985528	150985529	105	41	rev	28.0822
KO	126	chrX	150985528	150985529	110	54	rev	32.9268

## Sheet: candidate_sites_RNAseq_signif.
genotype	chr	start	end	# A	# G	strand	percent editing	gene
WT	chr17	39845505	39845506	891	89	for	9.08163	Rn45s/Gm26917
WT	chr17	39845505	39845506	692	58	for	7.73333	Rn45s/Gm26917
WT	chr17	39845505	39845506	752	40	for	5.05051	Rn45s/Gm26917
KO	chr17	39845505	39845506	842	43	for	4.85876	Rn45s/Gm26917
KO	chr17	39845505	39845506	578	59	for	9.26217	Rn45s/Gm26917
KO	chr17	39845505	39845506	1971	96	for	4.64441	Rn45s/Gm26917
WT	chr11	75705290	75705291	90	1	for	1.0989	Crk
WT	chr11	75705290	75705291	58	2	for	3.33333	Crk
WT	chr11	75705290	75705291	88	0	for	0	Crk
KO	chr11	75705290	75705291	70	6	for	7.89474	Crk
KO	chr11	75705290	75705291	81	8	for	8.98876	Crk
KO	chr11	75705290	75705291	52	7	for	11.8644	Crk
WT	chr2	91213286	91213287	112	16	for	12.5	Acp2
WT	chr2	91213286	91213287	115	6	for	4.95868	Acp2
WT	chr2	91213286	91213287	107	14	for	11.5702	Acp2
KO	chr2	91213286	91213287	112	20	for	15.1515	Acp2
KO	chr2	91213286	91213287	87	15	for	14.7059	Acp2
KO	chr2	91213286	91213287	99	29	for	22.6562	Acp2
WT	chr4	138260126	138260127	56	10	for	15.1515	Sh2d5
WT	chr4	138260126	138260127	31	5	for	13.8889	Sh2d5
WT	chr4	138260126	138260127	35	11	for	23.913	Sh2d5
KO	chr4	138260126	138260127	75	4	for	5.06329	Sh2d5
KO	chr4	138260126	138260127	69	5	for	6.75676	Sh2d5
KO	chr4	138260126	138260127	21	0	for	0	Sh2d5
WT	chr5	142669235	142669236	168	60	for	26.3158	Wipi2
WT	chr5	142669235	142669236	119	51	for	30	Wipi2
WT	chr5	142669235	142669236	138	42	for	23.3333	Wipi2
KO	chr5	142669235	142669236	186	28	for	13.0841	Wipi2
KO	chr5	142669235	142669236	160	45	for	21.9512	Wipi2
KO	chr5	142669235	142669236	125	24	for	16.1074	Wipi2
WT	chr8	110090584	110090585	43	17	for	28.3333	Zfp612
WT	chr8	110090584	110090585	37	17	for	31.4815	Zfp612
WT	chr8	110090584	110090585	23	14	for	37.8378	Zfp612
KO	chr8	110090584	110090585	41	8	for	16.3265	Zfp612
KO	chr8	110090584	110090585	37	5	for	11.9048	Zfp612
KO	chr8	110090584	110090585	27	8	for	22.8571	Zfp612
WT	chr19	10245732	10245733	40	9	rev	18.3673	Dagla
WT	chr19	10245732	10245733	35	3	rev	7.89474	Dagla
WT	chr19	10245732	10245733	31	1	rev	3.125	Dagla
KO	chr19	10245732	10245733	66	0	rev	0	Dagla
KO	chr19	10245732	10245733	66	2	rev	2.94118	Dagla
KO	chr19	10245732	10245733	58	3	rev	4.91803	Dagla
WT	chr11	30927513	30927514	36	4	rev	10	interg
WT	chr11	30927513	30927514	24	0	rev	0	interg
WT	chr11	30927513	30927514	14	7	rev	33.3333	interg
KO	chr11	30927513	30927514	22	0	rev	0	interg
KO	chr11	30927513	30927514	36	0	rev	0	interg
KO	chr11	30927513	30927514	39	0	rev	0	interg
WT	chr11	101198292	101198293	32	1	rev	3.0303	Ezh1
WT	chr11	101198292	101198293	37	2	rev	5.12821	Ezh1
WT	chr11	101198292	101198293	37	0	rev	0	Ezh1
KO	chr11	101198292	101198293	30	6	rev	16.6667	Ezh1
KO	chr11	101198292	101198293	23	4	rev	14.8148	Ezh1
KO	chr11	101198292	101198293	30	4	rev	11.7647	Ezh1
WT	chr12	54671770	54671771	72	4	rev	5.26316	Eapp
WT	chr12	54671770	54671771	55	5	rev	8.33333	Eapp
WT	chr12	54671770	54671771	67	9	rev	11.8421	Eapp
KO	chr12	54671770	54671771	67	0	rev	0	Eapp
KO	chr12	54671770	54671771	82	2	rev	2.38095	Eapp
KO	chr12	54671770	54671771	48	2	rev	4	Eapp
WT	chr14	93876927	93876928	53	7	rev	11.6667	Pcdh9
WT	chr14	93876927	93876928	48	3	rev	5.88235	Pcdh9
WT	chr14	93876927	93876928	38	6	rev	13.6364	Pcdh9
KO	chr14	93876927	93876928	89	2	rev	2.1978	Pcdh9
KO	chr14	93876927	93876928	53	1	rev	1.85185	Pcdh9
KO	chr14	93876927	93876928	56	0	rev	0	Pcdh9
WT	chr17	24177813	24177814	82	19	rev	18.8119	Tbc1d24
WT	chr17	24177813	24177814	73	8	rev	9.87654	Tbc1d24
WT	chr17	24177813	24177814	68	26	rev	27.6596	Tbc1d24
KO	chr17	24177813	24177814	93	6	rev	6.06061	Tbc1d24
KO	chr17	24177813	24177814	87	5	rev	5.43478	Tbc1d24
KO	chr17	24177813	24177814	57	2	rev	3.38983	Tbc1d24
WT	chr2	120737000	120737001	40	16	rev	28.5714	Ttbk2
WT	chr2	120737000	120737001	31	17	rev	35.4167	Ttbk2
WT	chr2	120737000	120737001	21	13	rev	38.2353	Ttbk2
KO	chr2	120737000	120737001	33	7	rev	17.5	Ttbk2
KO	chr2	120737000	120737001	33	3	rev	8.33333	Ttbk2
KO	chr2	120737000	120737001	63	2	rev	3.07692	Ttbk2
WT	chr3	116744703	116744704	33	16	rev	32.6531	Agl
WT	chr3	116744703	116744704	24	7	rev	22.5806	Agl
WT	chr3	116744703	116744704	14	7	rev	33.3333	Agl
KO	chr3	116744703	116744704	33	8	rev	19.5122	Agl
KO	chr3	116744703	116744704	31	3	rev	8.82353	Agl
KO	chr3	116744703	116744704	35	0	rev	0	Agl
WT	chr7	55977618	55977619	137	22	rev	13.8365	Nipa1
WT	chr7	55977618	55977619	114	5	rev	4.20168	Nipa1
WT	chr7	55977618	55977619	128	6	rev	4.47761	Nipa1
KO	chr7	55977618	55977619	143	7	rev	4.66667	Nipa1
KO	chr7	55977618	55977619	158	3	rev	1.86335	Nipa1
KO	chr7	55977618	55977619	109	3	rev	2.67857	Nipa1
WT	chr7	55977624	55977625	143	16	rev	10.0629	Nipa1#2
WT	chr7	55977624	55977625	108	10	rev	8.47458	Nipa1#2
WT	chr7	55977624	55977625	123	17	rev	12.1429	Nipa1#2
KO	chr7	55977624	55977625	146	7	rev	4.57516	Nipa1#2
KO	chr7	55977624	55977625	146	9	rev	5.80645	Nipa1#2
KO	chr7	55977624	55977625	110	2	rev	1.78571	Nipa1#2

## Sheet: table_deep_resequencing_read_de
genotype	animal ID	chr	POS	#A	#G	percent editing
WT	106	chrX	147169686	18897	27724	59.4668
WT	107	chrX	147169686	14463	43446	75.0246
WT	119	chrX	147169686	61213	108179	63.8631
KO	118	chrX	147169686	69142	124684	64.3278
KO	126	chrX	147169686	85730	87776	50.5896
KO	127	chrX	147169686	130457	158468	54.8475
WT	106	chrX	147169688	22930	24254	51.403
WT	107	chrX	147169688	20389	38229	65.2172
WT	119	chrX	147169688	76177	95092	55.522
KO	118	chrX	147169688	86442	109230	55.823
KO	126	chrX	147169688	101495	73659	42.0538
KO	127	chrX	147169688	155625	135380	46.5215
WT	106	chrX	147169692	45510	1871	3.94884
WT	107	chrX	147169692	56414	2267	3.86326
WT	119	chrX	147169692	165337	6530	3.79945
KO	118	chrX	147169692	189153	7234	3.68354
KO	126	chrX	147169692	169716	6411	3.63999
KO	127	chrX	147169692	281655	11160	3.81128
WT	106	chrX	147169693	36039	10851	23.1414
WT	107	chrX	147169693	44542	13507	23.2683
WT	119	chrX	147169693	130448	39599	23.2871
KO	118	chrX	147169693	150529	44192	22.695
KO	126	chrX	147169693	136685	37778	21.6539
KO	127	chrX	147169693	226322	64033	22.0533
WT	106	chrX	147169698	16067	30410	65.4302
WT	107	chrX	147169698	22292	35509	61.4332
WT	119	chrX	147169698	61446	107209	63.567
KO	118	chrX	147169698	67465	125523	65.0419
KO	126	chrX	147169698	64994	107764	62.3786
KO	127	chrX	147169698	109384	178591	62.0161
WT	106	chr7	55977619	368334	19985	5.14654
WT	107	chr7	55977619	272030	13937	4.87364
WT	119	chr7	55977619	259951	13172	4.82274
KO	118	chr7	55977619	304627	14562	4.56219
KO	126	chr7	55977619	296547	17100	5.45199
KO	127	chr7	55977619	355298	17334	4.65177
WT	106	chr7	55977620	307731	81068	20.8509
WT	107	chr7	55977620	228350	58065	20.273
WT	119	chr7	55977620	219741	53735	19.6489
KO	118	chr7	55977620	254510	65266	20.4099
KO	126	chr7	55977620	244788	69187	22.0358
KO	127	chr7	55977620	301946	71217	19.0847
WT	106	chr7	55977623	376480	10717	2.76784
WT	107	chr7	55977623	277268	7939	2.78359
WT	119	chr7	55977623	265384	7123	2.61388
KO	118	chr7	55977623	310512	7985	2.50709
KO	126	chr7	55977623	304463	8613	2.75109
KO	127	chr7	55977623	363243	8331	2.24208
WT	106	chr7	55977625	362311	27729	7.10927
WT	107	chr7	55977625	265664	21561	7.50666
WT	119	chr7	55977625	255342	19093	6.9572
KO	118	chr7	55977625	300646	20116	6.27132
KO	126	chr7	55977625	289286	25742	8.17134
KO	127	chr7	55977625	352489	21867	5.84123
WT	106	chr7	55977627	384127	6674	1.70777
WT	107	chr7	55977627	283149	4724	1.641
WT	119	chr7	55977627	270370	4562	1.65932
KO	118	chr7	55977627	316404	5072	1.57772
KO	126	chr7	55977627	308831	7027	2.22473
KO	127	chr7	55977627	370276	5007	1.33419
WT	106	chr11	101198236	317309	6105	1.88767
WT	107	chr11	101198236	231042	5186	2.19534
WT	119	chr11	101198236	223665	4263	1.87033
KO	118	chr11	101198236	265954	6580	2.41438
KO	126	chr11	101198236	259108	5162	1.95331
KO	127	chr11	101198236	336127	6667	1.9449
WT	106	chr11	101198265	320311	8796	2.67269
WT	107	chr11	101198265	234667	5663	2.35634
WT	119	chr11	101198265	226566	5551	2.39147
KO	118	chr11	101198265	269574	7083	2.56021
KO	126	chr11	101198265	262434	6058	2.25631
KO	127	chr11	101198265	340561	7679	2.20509
WT	106	chr11	101198281	249797	75399	23.1857
WT	107	chr11	101198281	183527	53948	22.7173
WT	119	chr11	101198281	176139	52897	23.0955
KO	118	chr11	101198281	202907	70520	25.7912
KO	126	chr11	101198281	204313	61150	23.0352
KO	127	chr11	101198281	270150	73459	21.3787
WT	106	chr11	101198293	292741	34466	10.5334
WT	107	chr11	101198293	214264	24540	10.2762
WT	119	chr11	101198293	206623	24191	10.4807
KO	118	chr11	101198293	245909	29048	10.5646
KO	126	chr11	101198293	237220	29960	11.2134
KO	127	chr11	101198293	313484	32950	9.51119
WT	106	chr11	101198300	153937	172057	52.7792
WT	107	chr11	101198300	108224	130041	54.5783
WT	119	chr11	101198300	110117	119954	52.1378
KO	118	chr11	101198300	130468	143706	52.4142
KO	126	chr11	101198300	125107	141136	53.0102
KO	127	chr11	101198300	178931	166043	48.132
WT	106	chr2	157558110	130021	26798	17.0885
WT	107	chr2	157558110	93026	20268	17.8897
WT	119	chr2	157558110	89743	19216	17.636
KO	118	chr2	157558110	97203	18636	16.0878
KO	126	chr2	157558110	74068	16438	18.1623
KO	127	chr2	157558110	126856	27664	17.9032
WT	106	chr2	157558140	221660	87836	28.3803
WT	107	chr2	157558140	158235	65074	29.1408
WT	119	chr2	157558140	149591	64928	30.2668
KO	118	chr2	157558140	163407	64985	28.4533
KO	126	chr2	157558140	125393	53333	29.8406
KO	127	chr2	157558140	212186	92492	30.3573
WT	106	chr2	157558149	196349	112735	36.4739
WT	107	chr2	157558149	140161	83171	37.241
WT	119	chr2	157558149	132615	81858	38.167
KO	118	chr2	157558149	144783	83403	36.5504
KO	126	chr2	157558149	110712	67855	37.9997
KO	127	chr2	157558149	187146	117202	38.5092
WT	106	chr2	157558153	307051	3212	1.03525
WT	107	chr2	157558153	221295	2652	1.18421
WT	119	chr2	157558153	212125	2551	1.1883
KO	118	chr2	157558153	226663	2208	0.964736
KO	126	chr2	157558153	177190	1888	1.05429
KO	127	chr2	157558153	302105	3392	1.11032
WT	106	chr2	157558160	294176	16068	5.17915
WT	107	chr2	157558160	213709	10060	4.49571
WT	119	chr2	157558160	203774	11043	5.14065
KO	118	chr2	157558160	216574	12352	5.39563
KO	126	chr2	157558160	168853	10096	5.64183
KO	127	chr2	157558160	288617	16828	5.50934
WT	106	chr4	138260030	85180	22752	21.0799
WT	107	chr4	138260030	61321	15892	20.582
WT	119	chr4	138260030	61961	14926	19.4129
KO	118	chr4	138260030	69213	15412	18.2121
KO	126	chr4	138260030	56360	13550	19.3821
KO	127	chr4	138260030	97620	21058	17.7438
WT	106	chr4	138260043	71407	36279	33.6896
WT	107	chr4	138260043	53606	23598	30.5658
WT	119	chr4	138260043	53449	23361	30.414
KO	118	chr4	138260043	57547	26938	31.8849
KO	126	chr4	138260043	48093	21704	31.0959
KO	127	chr4	138260043	83010	35525	29.9701
WT	106	chr4	138260050	106540	1799	1.66053
WT	107	chr4	138260050	76597	1054	1.35736
WT	119	chr4	138260050	76146	1049	1.3589
KO	118	chr4	138260050	83671	1219	1.43598
KO	126	chr4	138260050	69250	952	1.35609
KO	127	chr4	138260050	117428	1741	1.46095
WT	106	chr4	138260060	104473	1953	1.83508
WT	107	chr4	138260060	75085	1202	1.57563
WT	119	chr4	138260060	74424	1232	1.62842
KO	118	chr4	138260060	81973	1567	1.87575
KO	126	chr4	138260060	67791	1198	1.73651
KO	127	chr4	138260060	115146	1891	1.61573
WT	106	chr4	138260077	95790	10321	9.72661
WT	107	chr4	138260077	68856	7234	9.50716
WT	119	chr4	138260077	68718	6863	9.08032
KO	118	chr4	138260077	75625	7634	9.16898
KO	126	chr4	138260077	62443	6253	9.10242
KO	127	chr4	138260077	105996	10592	9.08498
WT	106	chr4	138260088	101254	3092	2.96322
WT	107	chr4	138260088	72687	2054	2.74816
WT	119	chr4	138260088	72144	2124	2.85991
KO	118	chr4	138260088	79823	2094	2.55625
KO	126	chr4	138260088	65482	2070	3.06431
KO	127	chr4	138260088	112083	2972	2.58311
WT	106	chr4	138260092	105570	947	0.88906
WT	107	chr4	138260092	75794	695	0.908627
WT	119	chr4	138260092	75208	748	0.984781
KO	118	chr4	138260092	82778	756	0.905021
KO	126	chr4	138260092	68398	641	0.928461
KO	127	chr4	138260092	116115	928	0.792871
WT	106	chr4	138260099	102577	3451	3.2548
WT	107	chr4	138260099	73719	2247	2.9579
WT	119	chr4	138260099	73551	2070	2.73733
KO	118	chr4	138260099	80921	2363	2.83728
KO	126	chr4	138260099	66707	1903	2.77365
KO	127	chr4	138260099	113785	3073	2.62969
WT	106	chr4	138260100	105110	1747	1.6349
WT	107	chr4	138260100	75757	929	1.21143
WT	119	chr4	138260100	75248	1023	1.34127
KO	118	chr4	138260100	82748	1234	1.46936
KO	126	chr4	138260100	68323	905	1.30727
KO	127	chr4	138260100	116276	1428	1.21321
WT	106	chr4	138260126	104704	1863	1.7482
WT	107	chr4	138260126	75597	976	1.2746
WT	119	chr4	138260126	75066	1038	1.36392
KO	118	chr4	138260126	82420	1294	1.54574
KO	126	chr4	138260126	68040	1020	1.47698
KO	127	chr4	138260126	115513	1850	1.57631
WT	106	chr4	138260127	96898	9725	9.12092
WT	107	chr4	138260127	69802	6688	8.74363
WT	119	chr4	138260127	69391	6627	8.71767
KO	118	chr4	138260127	77163	6628	7.91016
KO	126	chr4	138260127	63046	6051	8.75725
KO	127	chr4	138260127	108584	8905	7.57943
WT	106	chr4	138260130	104134	1095	1.04059
WT	107	chr4	138260130	74755	847	1.12034
WT	119	chr4	138260130	74366	682	0.908752
KO	118	chr4	138260130	81861	889	1.07432
KO	126	chr4	138260130	67510	726	1.06395
KO	127	chr4	138260130	114981	1096	0.944201
WT	106	chr4	138260148	52701	660	1.23686
WT	107	chr4	138260148	37793	518	1.35209
WT	119	chr4	138260148	37717	464	1.21526
KO	118	chr4	138260148	41374	562	1.34014
KO	126	chr4	138260148	34180	471	1.35927
KO	127	chr4	138260148	58009	721	1.22765
WT	106	chr5	142669235	250966	187799	42.8017
WT	107	chr5	142669235	167898	136356	44.8165
WT	119	chr5	142669235	167560	127315	43.1759
KO	118	chr5	142669235	205484	131865	39.0886
KO	126	chr5	142669235	210343	138815	39.7571
KO	127	chr5	142669235	266471	162800	37.9248
WT	106	chr5	142669236	345995	94316	21.4203
WT	107	chr5	142669236	234715	70478	23.0929
WT	119	chr5	142669236	229758	66177	22.362
KO	118	chr5	142669236	272307	66331	19.5876
KO	126	chr5	142669236	281600	69135	19.7115
KO	127	chr5	142669236	349415	81841	18.9774
WT	106	chr5	142669241	435677	5252	1.19112
WT	107	chr5	142669241	302032	3470	1.13584
WT	119	chr5	142669241	292239	3476	1.17546
KO	118	chr5	142669241	334869	4035	1.1906
KO	126	chr5	142669241	347346	3539	1.00859
KO	127	chr5	142669241	426725	4598	1.06602
WT	106	chr5	142669249	367059	72331	16.4617
WT	107	chr5	142669249	259233	45292	14.873
WT	119	chr5	142669249	248219	46956	15.9079
KO	118	chr5	142669249	283046	54810	16.2229
KO	126	chr5	142669249	294281	55564	15.8825
KO	127	chr5	142669249	363624	66375	15.4361
WT	106	chr5	142669275	414024	25183	5.73374
WT	107	chr5	142669275	287758	16484	5.41806
WT	119	chr5	142669275	277927	16871	5.7229
KO	118	chr5	142669275	319194	18869	5.5815
KO	126	chr5	142669275	331619	17881	5.11617
KO	127	chr5	142669275	408733	21093	4.90733
WT	106	chr5	142669292	353682	82210	18.8602
WT	107	chr5	142669292	249006	52991	17.5469
WT	119	chr5	142669292	239720	52344	17.9221
KO	118	chr5	142669292	273412	62110	18.5115
KO	126	chr5	142669292	283485	63860	18.3852
KO	127	chr5	142669292	349747	76738	17.9931
WT	106	chr8	110090581	272282	2128	0.775482
WT	107	chr8	110090581	204832	1570	0.760652
WT	119	chr8	110090581	210395	1375	0.649289
KO	118	chr8	110090581	220566	1394	0.628041
KO	126	chr8	110090581	220074	1371	0.619115
KO	127	chr8	110090581	302001	1787	0.588239
WT	106	chr8	110090585	211467	61615	22.5628
WT	107	chr8	110090585	158930	46763	22.7344
WT	119	chr8	110090585	168424	41985	19.954
KO	118	chr8	110090585	177070	44184	19.9698
KO	126	chr8	110090585	174585	45573	20.7001
KO	127	chr8	110090585	246893	57581	18.9116
WT	106	chr14	93876928	2636	146	5.24802
WT	107	chr14	93876928	31419	1869	5.61464
WT	119	chr14	93876928	79523	4080	4.88021
KO	118	chr14	93876928	48426	2919	5.68507
KO	126	chr14	93876928	68712	4515	6.16576
KO	127	chr14	93876928	133508	7513	5.32758
WT	106	chr14	93876929	2678	142	5.03546
WT	107	chr14	93876929	32059	1623	4.8186
WT	119	chr14	93876929	81065	3498	4.13656
KO	118	chr14	93876929	49447	2364	4.56274
KO	126	chr14	93876929	69999	3894	5.26978
KO	127	chr14	93876929	137274	5851	4.08803
WT	106	chr14	93876936	2747	64	2.27677
WT	107	chr14	93876936	32642	888	2.64837
WT	119	chr14	93876936	82169	1844	2.1949
KO	118	chr14	93876936	50141	1336	2.59533
KO	126	chr14	93876936	71846	1819	2.46929
KO	127	chr14	93876936	139413	2881	2.02468
WT	106	chr14	93876952	2838	10	0.351124
WT	107	chr14	93876952	33896	139	0.408403
WT	119	chr14	93876952	85320	210	0.245528
KO	118	chr14	93876952	52111	150	0.287021
KO	126	chr14	93876952	74240	419	0.561218
KO	127	chr14	93876952	142937	1577	1.09124
WT	106	chr2	120736942	330065	4408	1.31789
WT	107	chr2	120736942	233710	2853	1.20602
WT	119	chr2	120736942	214631	2627	1.20916
KO	118	chr2	120736942	246847	3260	1.30344
KO	126	chr2	120736942	234869	2683	1.12944
KO	127	chr2	120736942	313881	4219	1.32631
WT	106	chr2	120736952	194323	134083	40.8284
WT	107	chr2	120736952	141763	91496	39.2251
WT	119	chr2	120736952	132088	81675	38.2082
KO	118	chr2	120736952	143360	102043	41.5818
KO	126	chr2	120736952	134565	98485	42.2592
KO	127	chr2	120736952	184843	128168	40.9468
WT	106	chr2	120736963	315864	13701	4.1573
WT	107	chr2	120736963	224764	8641	3.70215
WT	119	chr2	120736963	205740	8199	3.8324
KO	118	chr2	120736963	236751	9333	3.79261
KO	126	chr2	120736963	222977	10489	4.49273
KO	127	chr2	120736963	302964	11539	3.66896
WT	106	chr2	120736970	327269	156	0.0476445
WT	107	chr2	120736970	232147	98	0.0421968
WT	119	chr2	120736970	213036	86	0.0403525
KO	118	chr2	120736970	244566	65	0.0265706
KO	126	chr2	120736970	231949	157	0.0676415
KO	127	chr2	120736970	312744	61	0.019501
WT	106	chr2	120736975	192537	154831	44.5726
WT	107	chr2	120736975	137559	108072	43.9977
WT	119	chr2	120736975	129611	95305	42.3736
KO	118	chr2	120736975	143649	117021	44.8924
KO	126	chr2	120736975	133986	113217	45.7992
KO	127	chr2	120736975	186596	143650	43.4979
WT	106	chr2	120736976	296524	51228	14.7312
WT	107	chr2	120736976	211847	34213	13.9043
WT	119	chr2	120736976	194643	30863	13.6861
KO	118	chr2	120736976	220314	40784	15.6202
KO	126	chr2	120736976	208699	38981	15.7385
KO	127	chr2	120736976	281829	48884	14.7814
WT	106	chr2	120736982	345265	3840	1.09996
WT	107	chr2	120736982	244172	2620	1.06162
WT	119	chr2	120736982	224299	2035	0.899114
KO	118	chr2	120736982	259040	2895	1.10524
KO	126	chr2	120736982	245682	2650	1.06712
KO	127	chr2	120736982	329339	3360	1.00992
WT	106	chr2	120736993	339162	4010	1.16851
WT	107	chr2	120736993	239932	2613	1.07733
WT	119	chr2	120736993	219988	2029	0.913894
KO	118	chr2	120736993	254569	2991	1.16128
KO	126	chr2	120736993	241507	2466	1.01077
KO	127	chr2	120736993	323346	3204	0.981167
WT	106	chr2	120736996	345627	5707	1.62438
WT	107	chr2	120736996	244779	3890	1.56433
WT	119	chr2	120736996	224749	3259	1.42934
KO	118	chr2	120736996	258919	4669	1.77132
KO	126	chr2	120736996	246118	4018	1.60633
KO	127	chr2	120736996	329333	5119	1.53056
WT	106	chr2	120737001	287713	59285	17.0851
WT	107	chr2	120737001	202190	43225	17.613
WT	119	chr2	120737001	188447	36338	16.1657
KO	118	chr2	120737001	217521	42914	16.4778
KO	126	chr2	120737001	204758	42300	17.1215
KO	127	chr2	120737001	275893	54079	16.389
WT	106	chr2	120737007	341023	3690	1.07046
WT	107	chr2	120737007	240859	2807	1.15199
WT	119	chr2	120737007	220754	2299	1.0307
KO	118	chr2	120737007	256458	2279	0.880817
KO	126	chr2	120737007	242934	2459	1.00207
KO	127	chr2	120737007	324830	3377	1.02892
WT	106	chr17	24177813	546787	5546	1.0041
WT	107	chr17	24177813	385386	3925	1.00819
WT	119	chr17	24177813	380716	4478	1.16253
KO	118	chr17	24177813	411049	3730	0.899274
KO	126	chr17	24177813	356529	3270	0.908841
KO	127	chr17	24177813	537697	4841	0.892288
WT	106	chr17	24177814	478053	74390	13.4656
WT	107	chr17	24177814	335386	53494	13.7559
WT	119	chr17	24177814	332914	52009	13.5115
KO	118	chr17	24177814	363301	51811	12.4812
KO	126	chr17	24177814	315000	44912	12.4786
KO	127	chr17	24177814	480076	62707	11.5529
WT	106	chr17	24177820	524587	19755	3.62915
WT	107	chr17	24177820	368645	14560	3.79953
WT	119	chr17	24177820	363912	14340	3.79112
KO	118	chr17	24177820	395307	13940	3.40626
KO	126	chr17	24177820	343130	11565	3.26055
KO	127	chr17	24177820	515585	19312	3.61041
WT	106	chr17	24177822	509800	37319	6.821
WT	107	chr17	24177822	357524	27789	7.21206
WT	119	chr17	24177822	353983	26927	7.06912
KO	118	chr17	24177822	385689	25413	6.18168
KO	126	chr17	24177822	333970	22334	6.26824
KO	127	chr17	24177822	504953	32416	6.03235
WT	106	chr11	75705270	426830	4409	1.0224
WT	107	chr11	75705270	295210	3038	1.01862
WT	119	chr11	75705270	295967	2929	0.97994
KO	118	chr11	75705270	331034	3399	1.01635
KO	126	chr11	75705270	341484	3158	0.916313
KO	127	chr11	75705270	411257	3997	0.962543
WT	106	chr11	75705291	409864	22148	5.12671
WT	107	chr11	75705291	282698	16185	5.41516
WT	119	chr11	75705291	283904	15510	5.18012
KO	118	chr11	75705291	317408	17813	5.31381
KO	126	chr11	75705291	328010	17366	5.02814
KO	127	chr11	75705291	395642	20855	5.00724
WT	106	chr11	75705297	401585	28391	6.60293
WT	107	chr11	75705297	277226	19883	6.69216
WT	119	chr11	75705297	277973	19926	6.68884
KO	118	chr11	75705297	309488	23523	7.06373
KO	126	chr11	75705297	321260	21736	6.3371
KO	127	chr11	75705297	386944	26607	6.43379
WT	106	chr11	75705314	423842	8854	2.04624
WT	107	chr11	75705314	293121	6197	2.07037
WT	119	chr11	75705314	294149	5971	1.98954
KO	118	chr11	75705314	328699	6869	2.04698
KO	126	chr11	75705314	339068	6848	1.97967
KO	127	chr11	75705314	409049	7988	1.91542
WT	106	chr11	75705315	418547	12581	2.91816
WT	107	chr11	75705315	289492	8720	2.92409
WT	119	chr11	75705315	289861	8833	2.95721
KO	118	chr11	75705315	323313	10931	3.27037
KO	126	chr11	75705315	334718	9744	2.82876
KO	127	chr11	75705315	403680	11554	2.78253
WT	106	chrX	72445292	13172	128142	90.6789
WT	107	chrX	72445292	9187	96331	91.2934
WT	119	chrX	72445292	11607	86445	88.1624
KO	118	chrX	72445292	12859	95217	88.1019
KO	126	chrX	72445292	11854	79815	87.0687
KO	127	chrX	72445292	19012	114907	85.8034

## Sheet: table_deep_resequencing_stats
genotype	chr	POS	gene	N animals	percent editing	sd	se	ci
WT	chrX	147169686	5HT2CR	3	66.1182	0.0802032	0.0463054	0.199236
WT	chrX	147169688	5HT2CR	3	57.3807	0.0709217	0.0409466	0.176179
WT	chrX	147169692	5HT2CR	3	3.87052	0.000749592	0.000432777	0.00186209
WT	chrX	147169693	5HT2CR	3	23.2323	0.000792462	0.000457528	0.00196858
WT	chrX	147169698	5HT2CR	3	63.4768	0.0200004	0.0115472	0.0496837
WT	chr7	55977619	Nipa1	3	4.94764	0.00174125	0.00100531	0.00432551
WT	chr7	55977620	Nipa1	3	20.2576	0.00601142	0.00347069	0.0149332
WT	chr7	55977623	Nipa1	3	2.72177	0.000937692	0.000541377	0.00232936
WT	chr7	55977625	Nipa1	3	7.19104	0.00283708	0.00163799	0.00704771
WT	chr7	55977627	Nipa1	3	1.66937	0.000345015	0.000199194	0.000857064
WT	chr11	101198236	Ezh1	3	1.98445	0.00182843	0.00105564	0.00454206
WT	chr11	101198265	Ezh1	3	2.4735	0.00173394	0.00100109	0.00430733
WT	chr11	101198281	Ezh1	3	22.9995	0.002485	0.00143471	0.00617308
WT	chr11	101198293	Ezh1	3	10.4301	0.00135859	0.000784383	0.00337493
WT	chr11	101198300	Ezh1	3	53.1651	0.0126518	0.00730455	0.0314289
WT	chr2	157558110	Blcap	3	17.5381	0.004095	0.00236425	0.0101725
WT	chr2	157558140	Blcap	3	29.2626	0.00949109	0.00547968	0.0235772
WT	chr2	157558149	Blcap	3	37.294	0.00847813	0.00489485	0.0210608
WT	chr2	157558153	Blcap	3	1.13592	0.000872067	0.000503488	0.00216633
WT	chr2	157558160	Blcap	3	4.9385	0.00383956	0.00221677	0.00953798
WT	chr4	138260030	Sh2d5	3	20.3583	0.00855742	0.00494063	0.0212578
WT	chr4	138260043	Sh2d5	3	31.5565	0.0184892	0.0106747	0.0459297
WT	chr4	138260050	Sh2d5	3	1.45893	0.00174594	0.00100802	0.00433715
WT	chr4	138260060	Sh2d5	3	1.67971	0.00137117	0.000791648	0.00340619
WT	chr4	138260077	Sh2d5	3	9.43803	0.00328641	0.00189741	0.00816389
WT	chr4	138260088	Sh2d5	3	2.8571	0.00107558	0.000620989	0.0026719
WT	chr4	138260092	Sh2d5	3	0.927489	0.000505712	0.000291973	0.00125626
WT	chr4	138260099	Sh2d5	3	2.98335	0.00259669	0.0014992	0.00645055
WT	chr4	138260100	Sh2d5	3	1.39587	0.00216946	0.00125254	0.00538923
WT	chr4	138260126	Sh2d5	3	1.46224	0.0025164	0.00145285	0.00625109
WT	chr4	138260127	Sh2d5	3	8.86074	0.00225697	0.00130306	0.00560663
WT	chr4	138260130	Sh2d5	3	1.02323	0.00106858	0.000616942	0.00265449
WT	chr4	138260148	Sh2d5	3	1.26807	0.000735606	0.000424703	0.00182735
WT	chr5	142669235	Wipi2	3	43.5981	0.0107167	0.00618728	0.0266217
WT	chr5	142669236	Wipi2	3	22.2917	0.00838517	0.00484118	0.0208299
WT	chr5	142669241	Wipi2	3	1.16747	0.000284949	0.000164515	0.000707852
WT	chr5	142669249	Wipi2	3	15.7475	0.00806389	0.00465569	0.0200318
WT	chr5	142669275	Wipi2	3	5.6249	0.00179215	0.0010347	0.00445194
WT	chr5	142669292	Wipi2	3	18.1097	0.00676459	0.00390554	0.0168042
WT	chr8	110090581	Zfp612	3	0.728474	0.000689759	0.000398233	0.00171346
WT	chr8	110090585	Zfp612	3	21.7504	0.0155809	0.00899564	0.0387051
WT	chr14	93876928	Pcdh9	3	5.24762	0.00367214	0.00212011	0.00912211
WT	chr14	93876929	Pcdh9	3	4.66354	0.00469082	0.00270824	0.0116526
WT	chr14	93876936	Pcdh9	3	2.37335	0.00241673	0.0013953	0.00600348
WT	chr14	93876952	Pcdh9	3	0.335018	0.000826234	0.000477026	0.00205248
WT	chr2	120736942	Ttbk2	3	1.24436	0.000637027	0.000367788	0.00158246
WT	chr2	120736952	Ttbk2	3	39.4206	0.0132101	0.00762683	0.0328156
WT	chr2	120736963	Ttbk2	3	3.89728	0.00234409	0.00135336	0.00582304
WT	chr2	120736970	Ttbk2	3	0.0433979	3.79149e-05	2.18902e-05	9.41859e-05
WT	chr2	120736975	Ttbk2	3	43.648	0.0114046	0.00658446	0.0283306
WT	chr2	120736976	Ttbk2	3	14.1072	0.00551286	0.00318285	0.0136947
WT	chr2	120736982	Ttbk2	3	1.02023	0.00106627	0.000615612	0.00264876
WT	chr2	120736993	Ttbk2	3	1.05324	0.00129005	0.000744812	0.00320467
WT	chr2	120736996	Ttbk2	3	1.53935	0.000998929	0.000576732	0.00248148
WT	chr2	120737001	Ttbk2	3	16.9546	0.0073245	0.0042288	0.0181951
WT	chr2	120737007	Ttbk2	3	1.08438	0.000618322	0.000356989	0.001536
WT	chr17	24177813	Tbc1d24	3	1.05828	0.00090311	0.000521411	0.00224345
WT	chr17	24177814	Tbc1d24	3	13.5777	0.00156037	0.000900881	0.00387618
WT	chr17	24177820	Tbc1d24	3	3.73994	0.000960338	0.000554451	0.00238561
WT	chr17	24177822	Tbc1d24	3	7.03406	0.00197872	0.00114241	0.00491541
WT	chr11	75705270	Crk	3	1.00699	0.000234993	0.000135673	0.000583755
WT	chr11	75705291	Crk	3	5.24066	0.00153462	0.000886013	0.0038122
WT	chr11	75705297	Crk	3	6.66131	0.000505879	0.000292069	0.00125667
WT	chr11	75705314	Crk	3	2.03538	0.000414971	0.000239583	0.00103084
WT	chr11	75705315	Crk	3	2.93315	0.000210414	0.000121483	0.000522697
WT	chrX	72445292	Gabra3	3	90.0449	0.01659	0.00957826	0.0412119
KO	chrX	147169686	5HT2CR	3	56.5883	0.0703259	0.0406027	0.174699
KO	chrX	147169688	5HT2CR	3	48.1328	0.0702457	0.0405564	0.1745
KO	chrX	147169692	5HT2CR	3	3.7116	0.000890273	0.000514	0.00221156
KO	chrX	147169693	5HT2CR	3	22.1341	0.00525255	0.00303256	0.0130481
KO	chrX	147169698	5HT2CR	3	63.1455	0.0165224	0.00953922	0.041044
KO	chr7	55977619	Nipa1	3	4.88865	0.00489918	0.00282854	0.0121702
KO	chr7	55977620	Nipa1	3	20.5101	0.0147812	0.00853394	0.0367186
KO	chr7	55977623	Nipa1	3	2.50009	0.00254575	0.00146979	0.00632399
KO	chr7	55977625	Nipa1	3	6.76129	0.0123992	0.0071587	0.0308014
KO	chr7	55977627	Nipa1	3	1.71222	0.00460252	0.00265727	0.0114333
KO	chr11	101198236	Ezh1	3	2.10419	0.0026866	0.00155111	0.00667387
KO	chr11	101198265	Ezh1	3	2.34053	0.0019196	0.00110828	0.00476856
KO	chr11	101198281	Ezh1	3	23.4017	0.0222896	0.0128689	0.0553704
KO	chr11	101198293	Ezh1	3	10.4297	0.00859085	0.00495993	0.0213409
KO	chr11	101198300	Ezh1	3	51.1855	0.026611	0.0153638	0.0661053
KO	chr2	157558110	Blcap	3	17.3845	0.0113035	0.00652606	0.0280794
KO	chr2	157558140	Blcap	3	29.5504	0.00984635	0.00568479	0.0244597
KO	chr2	157558149	Blcap	3	37.6865	0.0101626	0.0058674	0.0252454
KO	chr2	157558153	Blcap	3	1.04312	0.000734335	0.000423968	0.00182419
KO	chr2	157558160	Blcap	3	5.5156	0.0012322	0.00071141	0.00306095
KO	chr4	138260030	Sh2d5	3	18.446	0.00843797	0.00487166	0.0209611
KO	chr4	138260043	Sh2d5	3	30.9836	0.00962373	0.00555626	0.0239067
KO	chr4	138260050	Sh2d5	3	1.41767	0.000547759	0.000316249	0.00136071
KO	chr4	138260060	Sh2d5	3	1.74266	0.00130119	0.000751243	0.00323234
KO	chr4	138260077	Sh2d5	3	9.11879	0.000443268	0.000255921	0.00110114
KO	chr4	138260088	Sh2d5	3	2.73455	0.00285889	0.00165058	0.00710187
KO	chr4	138260092	Sh2d5	3	0.875451	0.000724702	0.000418407	0.00180026
KO	chr4	138260099	Sh2d5	3	2.74687	0.00106355	0.000614041	0.002642
KO	chr4	138260100	Sh2d5	3	1.32995	0.00129572	0.000748082	0.00321874
KO	chr4	138260126	Sh2d5	3	1.53301	0.00050874	0.000293721	0.00126378
KO	chr4	138260127	Sh2d5	3	8.08228	0.00607483	0.00350731	0.0150907
KO	chr4	138260130	Sh2d5	3	1.02749	0.000723181	0.000417529	0.00179648
KO	chr4	138260148	Sh2d5	3	1.30902	0.000711123	0.000410567	0.00176653
KO	chr5	142669235	Wipi2	3	38.9235	0.00927249	0.00535347	0.0230341
KO	chr5	142669236	Wipi2	3	19.4255	0.00392986	0.00226891	0.00976231
KO	chr5	142669241	Wipi2	3	1.08841	0.000930467	0.000537205	0.00231141
KO	chr5	142669249	Wipi2	3	15.8471	0.0039459	0.00227817	0.00980216
KO	chr5	142669275	Wipi2	3	5.20167	0.00345122	0.00199256	0.0085733
KO	chr5	142669292	Wipi2	3	18.2966	0.0027028	0.00156046	0.00671413
KO	chr8	110090581	Zfp612	3	0.611799	0.000208854	0.000120582	0.000518822
KO	chr8	110090585	Zfp612	3	19.8605	0.00899245	0.0051918	0.0223385
KO	chr14	93876928	Pcdh9	3	5.72614	0.00420598	0.00242832	0.0104482
KO	chr14	93876929	Pcdh9	3	4.64018	0.00594668	0.00343332	0.0147724
KO	chr14	93876936	Pcdh9	3	2.3631	0.00299779	0.00173078	0.00744693
KO	chr14	93876952	Pcdh9	3	0.646494	0.00408837	0.00236042	0.0101561
KO	chr2	120736942	Ttbk2	3	1.25306	0.00107673	0.00062165	0.00267475
KO	chr2	120736952	Ttbk2	3	41.5959	0.00656298	0.00378914	0.0163033
KO	chr2	120736963	Ttbk2	3	3.98477	0.00444232	0.00256478	0.0110353
KO	chr2	120736970	Ttbk2	3	0.0379044	0.000259946	0.00015008	0.000645741
KO	chr2	120736975	Ttbk2	3	44.7298	0.0115924	0.00669289	0.0287972
KO	chr2	120736976	Ttbk2	3	15.38	0.00521778	0.00301249	0.0129617
KO	chr2	120736982	Ttbk2	3	1.06076	0.000479744	0.00027698	0.00119175
KO	chr2	120736993	Ttbk2	3	1.05107	0.000965857	0.000557638	0.00239932
KO	chr2	120736996	Ttbk2	3	1.63607	0.00123106	0.000710754	0.00305813
KO	chr2	120737001	Ttbk2	3	16.6628	0.00399748	0.00230794	0.00993028
KO	chr2	120737007	Ttbk2	3	0.970602	0.000789073	0.000455572	0.00196017
KO	chr17	24177813	Tbc1d24	3	0.900134	8.30997e-05	4.79776e-05	0.000206431
KO	chr17	24177814	Tbc1d24	3	12.1709	0.00535229	0.00309014	0.0132958
KO	chr17	24177820	Tbc1d24	3	3.42574	0.00175745	0.00101467	0.00436576
KO	chr17	24177822	Tbc1d24	3	6.16076	0.00119328	0.000688939	0.00296427
KO	chr11	75705270	Crk	3	0.965068	0.000500647	0.000289049	0.00124368
KO	chr11	75705291	Crk	3	5.1164	0.00171282	0.000988899	0.00425489
KO	chr11	75705297	Crk	3	6.61154	0.00394581	0.00227812	0.00980194
KO	chr11	75705314	Crk	3	1.98069	0.000657856	0.000379814	0.00163421
KO	chr11	75705315	Crk	3	2.96055	0.00269301	0.00155481	0.00668982
KO	chrX	72445292	Gabra3	3	86.9913	0.0115122	0.00664656	0.0285978
