# Supplementary material for: Adar3 Is Involved in Learning and Memory in Mice
Source: Front Neurosci. 2018 Apr 13;12:243. doi: 10.3389/fnins.2018.00243 (PMC5914295; doi:10.3389/fnins.2018.00243)
Supplement: Supplementary file 3 [file DataSheet3.XLSX]

## Sheet: serotonin genome
Serotonin receptor 32 artificial chromosomes
>0
AGATATTTGTGCCCCGTCTGGATTTCACTAGATGTGCTATTTTCAACTGCGTCCATCATGCACCTCTGCGCCATATCGCTGGACCGGTATGTAGCAGTGCGTAATCCTGTTGAGCATAGCCGGTTCAATTCGCGGACTAAGGCCATCATGAAGATTGCCATCGTTTGGGCAATATCAA
>1
AGATATTTGTGCCCCGTCTGGATTTCACTAGATGTGCTATTTTCAACTGCGTCCATCATGCACCTCTGCGCCATATCGCTGGACCGGTATGTAGCAGTACGTGATCCTGTTGAGCATAGCCGGTTCAATTCGCGGACTAAGGCCATCATGAAGATTGCCATCGTTTGGGCAATATCAA
>2
AGATATTTGTGCCCCGTCTGGATTTCACTAGATGTGCTATTTTCAACTGCGTCCATCATGCACCTCTGCGCCATATCGCTGGACCGGTATGTAGCAGTGCGTGGTCCTATTGAGCATAGCCGGTTCAATTCGCGGACTAAGGCCATCATGAAGATTGCCATCGTTTGGGCAATATCAA
>3
AGATATTTGTGCCCCGTCTGGATTTCACTAGATGTGCTATTTTCAACTGCGTCCATCATGCACCTCTGCGCCATATCGCTGGACCGGTATGTAGCAATGCGTGATCCTGTTGAGCATAGCCGGTTCAATTCGCGGACTAAGGCCATCATGAAGATTGCCATCGTTTGGGCAATATCAA
>4
AGATATTTGTGCCCCGTCTGGATTTCACTAGATGTGCTATTTTCAACTGCGTCCATCATGCACCTCTGCGCCATATCGCTGGACCGGTATGTAGCAATACGTGGTCCTATTGAGCATAGCCGGTTCAATTCGCGGACTAAGGCCATCATGAAGATTGCCATCGTTTGGGCAATATCAA
>5
AGATATTTGTGCCCCGTCTGGATTTCACTAGATGTGCTATTTTCAACTGCGTCCATCATGCACCTCTGCGCCATATCGCTGGACCGGTATGTAGCAATGCGTGGTCCTATTGAGCATAGCCGGTTCAATTCGCGGACTAAGGCCATCATGAAGATTGCCATCGTTTGGGCAATATCAA
>6
AGATATTTGTGCCCCGTCTGGATTTCACTAGATGTGCTATTTTCAACTGCGTCCATCATGCACCTCTGCGCCATATCGCTGGACCGGTATGTAGCAATACGTGATCCTGTTGAGCATAGCCGGTTCAATTCGCGGACTAAGGCCATCATGAAGATTGCCATCGTTTGGGCAATATCAA
>7
AGATATTTGTGCCCCGTCTGGATTTCACTAGATGTGCTATTTTCAACTGCGTCCATCATGCACCTCTGCGCCATATCGCTGGACCGGTATGTAGCAATGCGTAGTCCTATTGAGCATAGCCGGTTCAATTCGCGGACTAAGGCCATCATGAAGATTGCCATCGTTTGGGCAATATCAA
>8
AGATATTTGTGCCCCGTCTGGATTTCACTAGATGTGCTATTTTCAACTGCGTCCATCATGCACCTCTGCGCCATATCGCTGGACCGGTATGTAGCAGTACGTGGTCCTATTGAGCATAGCCGGTTCAATTCGCGGACTAAGGCCATCATGAAGATTGCCATCGTTTGGGCAATATCAA
>9
AGATATTTGTGCCCCGTCTGGATTTCACTAGATGTGCTATTTTCAACTGCGTCCATCATGCACCTCTGCGCCATATCGCTGGACCGGTATGTAGCAGTACGTAGTCCTATTGAGCATAGCCGGTTCAATTCGCGGACTAAGGCCATCATGAAGATTGCCATCGTTTGGGCAATATCAA
>10
AGATATTTGTGCCCCGTCTGGATTTCACTAGATGTGCTATTTTCAACTGCGTCCATCATGCACCTCTGCGCCATATCGCTGGACCGGTATGTAGCAGTACGTAATCCTGTTGAGCATAGCCGGTTCAATTCGCGGACTAAGGCCATCATGAAGATTGCCATCGTTTGGGCAATATCAA
>11
AGATATTTGTGCCCCGTCTGGATTTCACTAGATGTGCTATTTTCAACTGCGTCCATCATGCACCTCTGCGCCATATCGCTGGACCGGTATGTAGCAGTGCGTAATCCTATTGAGCATAGCCGGTTCAATTCGCGGACTAAGGCCATCATGAAGATTGCCATCGTTTGGGCAATATCAA
>12
AGATATTTGTGCCCCGTCTGGATTTCACTAGATGTGCTATTTTCAACTGCGTCCATCATGCACCTCTGCGCCATATCGCTGGACCGGTATGTAGCAGTACGTAATCCTATTGAGCATAGCCGGTTCAATTCGCGGACTAAGGCCATCATGAAGATTGCCATCGTTTGGGCAATATCAA
>13
AGATATTTGTGCCCCGTCTGGATTTCACTAGATGTGCTATTTTCAACTGCGTCCATCATGCACCTCTGCGCCATATCGCTGGACCGGTATGTAGCAGTACGTGGTCCTGTTGAGCATAGCCGGTTCAATTCGCGGACTAAGGCCATCATGAAGATTGCCATCGTTTGGGCAATATCAA
>14
AGATATTTGTGCCCCGTCTGGATTTCACTAGATGTGCTATTTTCAACTGCGTCCATCATGCACCTCTGCGCCATATCGCTGGACCGGTATGTAGCAATACGTAATCCTGTTGAGCATAGCCGGTTCAATTCGCGGACTAAGGCCATCATGAAGATTGCCATCGTTTGGGCAATATCAA
>15
AGATATTTGTGCCCCGTCTGGATTTCACTAGATGTGCTATTTTCAACTGCGTCCATCATGCACCTCTGCGCCATATCGCTGGACCGGTATGTAGCAATACGTGATCCTATTGAGCATAGCCGGTTCAATTCGCGGACTAAGGCCATCATGAAGATTGCCATCGTTTGGGCAATATCAA
>16
AGATATTTGTGCCCCGTCTGGATTTCACTAGATGTGCTATTTTCAACTGCGTCCATCATGCACCTCTGCGCCATATCGCTGGACCGGTATGTAGCAATGCGTGATCCTATTGAGCATAGCCGGTTCAATTCGCGGACTAAGGCCATCATGAAGATTGCCATCGTTTGGGCAATATCAA
>17
AGATATTTGTGCCCCGTCTGGATTTCACTAGATGTGCTATTTTCAACTGCGTCCATCATGCACCTCTGCGCCATATCGCTGGACCGGTATGTAGCAGTGCGTGGTCCTGTTGAGCATAGCCGGTTCAATTCGCGGACTAAGGCCATCATGAAGATTGCCATCGTTTGGGCAATATCAA
>18
AGATATTTGTGCCCCGTCTGGATTTCACTAGATGTGCTATTTTCAACTGCGTCCATCATGCACCTCTGCGCCATATCGCTGGACCGGTATGTAGCAATGCGTGGTCCTGTTGAGCATAGCCGGTTCAATTCGCGGACTAAGGCCATCATGAAGATTGCCATCGTTTGGGCAATATCAA
>19
AGATATTTGTGCCCCGTCTGGATTTCACTAGATGTGCTATTTTCAACTGCGTCCATCATGCACCTCTGCGCCATATCGCTGGACCGGTATGTAGCAGTACGTGATCCTATTGAGCATAGCCGGTTCAATTCGCGGACTAAGGCCATCATGAAGATTGCCATCGTTTGGGCAATATCAA
>20
AGATATTTGTGCCCCGTCTGGATTTCACTAGATGTGCTATTTTCAACTGCGTCCATCATGCACCTCTGCGCCATATCGCTGGACCGGTATGTAGCAGTGCGTAGTCCTATTGAGCATAGCCGGTTCAATTCGCGGACTAAGGCCATCATGAAGATTGCCATCGTTTGGGCAATATCAA
>21
AGATATTTGTGCCCCGTCTGGATTTCACTAGATGTGCTATTTTCAACTGCGTCCATCATGCACCTCTGCGCCATATCGCTGGACCGGTATGTAGCAATACGTAGTCCTGTTGAGCATAGCCGGTTCAATTCGCGGACTAAGGCCATCATGAAGATTGCCATCGTTTGGGCAATATCAA
>22
AGATATTTGTGCCCCGTCTGGATTTCACTAGATGTGCTATTTTCAACTGCGTCCATCATGCACCTCTGCGCCATATCGCTGGACCGGTATGTAGCAGTGCGTGATCCTATTGAGCATAGCCGGTTCAATTCGCGGACTAAGGCCATCATGAAGATTGCCATCGTTTGGGCAATATCAA
>23
AGATATTTGTGCCCCGTCTGGATTTCACTAGATGTGCTATTTTCAACTGCGTCCATCATGCACCTCTGCGCCATATCGCTGGACCGGTATGTAGCAATACGTAATCCTATTGAGCATAGCCGGTTCAATTCGCGGACTAAGGCCATCATGAAGATTGCCATCGTTTGGGCAATATCAA
>24
AGATATTTGTGCCCCGTCTGGATTTCACTAGATGTGCTATTTTCAACTGCGTCCATCATGCACCTCTGCGCCATATCGCTGGACCGGTATGTAGCAGTGCGTGATCCTGTTGAGCATAGCCGGTTCAATTCGCGGACTAAGGCCATCATGAAGATTGCCATCGTTTGGGCAATATCAA
>25
AGATATTTGTGCCCCGTCTGGATTTCACTAGATGTGCTATTTTCAACTGCGTCCATCATGCACCTCTGCGCCATATCGCTGGACCGGTATGTAGCAATACGTAGTCCTATTGAGCATAGCCGGTTCAATTCGCGGACTAAGGCCATCATGAAGATTGCCATCGTTTGGGCAATATCAA
>26
AGATATTTGTGCCCCGTCTGGATTTCACTAGATGTGCTATTTTCAACTGCGTCCATCATGCACCTCTGCGCCATATCGCTGGACCGGTATGTAGCAATGCGTAATCCTGTTGAGCATAGCCGGTTCAATTCGCGGACTAAGGCCATCATGAAGATTGCCATCGTTTGGGCAATATCAA
>27
AGATATTTGTGCCCCGTCTGGATTTCACTAGATGTGCTATTTTCAACTGCGTCCATCATGCACCTCTGCGCCATATCGCTGGACCGGTATGTAGCAATGCGTAATCCTATTGAGCATAGCCGGTTCAATTCGCGGACTAAGGCCATCATGAAGATTGCCATCGTTTGGGCAATATCAA
>28
AGATATTTGTGCCCCGTCTGGATTTCACTAGATGTGCTATTTTCAACTGCGTCCATCATGCACCTCTGCGCCATATCGCTGGACCGGTATGTAGCAATACGTGGTCCTGTTGAGCATAGCCGGTTCAATTCGCGGACTAAGGCCATCATGAAGATTGCCATCGTTTGGGCAATATCAA
>29
AGATATTTGTGCCCCGTCTGGATTTCACTAGATGTGCTATTTTCAACTGCGTCCATCATGCACCTCTGCGCCATATCGCTGGACCGGTATGTAGCAGTACGTAGTCCTGTTGAGCATAGCCGGTTCAATTCGCGGACTAAGGCCATCATGAAGATTGCCATCGTTTGGGCAATATCAA
>30
AGATATTTGTGCCCCGTCTGGATTTCACTAGATGTGCTATTTTCAACTGCGTCCATCATGCACCTCTGCGCCATATCGCTGGACCGGTATGTAGCAATGCGTAGTCCTGTTGAGCATAGCCGGTTCAATTCGCGGACTAAGGCCATCATGAAGATTGCCATCGTTTGGGCAATATCAA
>31
AGATATTTGTGCCCCGTCTGGATTTCACTAGATGTGCTATTTTCAACTGCGTCCATCATGCACCTCTGCGCCATATCGCTGGACCGGTATGTAGCAGTGCGTAGTCCTGTTGAGCATAGCCGGTTCAATTCGCGGACTAAGGCCATCATGAAGATTGCCATCGTTTGGGCAATATCAA

## Sheet: analysis serotonin
			WT	WT	WT	KO	KO	KO
			Mouse ID
		Serotonin variant/ % of total reads	106	107	119	118	126	127
INI	AAAAA	aaaaa	13.7223	9.83756	13.4242	12.8862	17.153	16.3098
INV	AAAAG	aaaag	17.5088	9.17707	14.7199	14.839	21.0307	18.954
ISI	AAAGA	aaaga	2.01543	1.4005	1.56248	1.77301	2.39031	1.99974
ISV	AAAGG	aaagg	4.27723	2.11616	3.2995	3.52007	5.80339	4.61144
IDI	AAGAA	aagaa	0.41803	0.384609	0.574189	0.500558	0.64245	0.488526
IDV	AAGAG	aagag	0.694697	0.468996	0.665903	0.535333	0.641355	0.954398
IGI	AAGGA	aagga	0.177713	0.0908781	0.142297	0.103834	0.0426841	0.161857
IGV	AAGGG	aaggg	0.137324	0.0632901	0.0744833	0.0852223	0.168	0.138875
MNI	AGAAA	agaaa	0.244356	0.316451	0.280702	0.197872	0.266502	0.317148
MNV	AGAAG	agaag	0.652288	0.598822	0.66368	0.601454	0.638619	0.556486
MSI	AGAGA	agaga	0.0464478	0.0470619	0.0188988	0.0592638	0.0361173	0.014774
MSV	AGAGG	agagg	0.0928955	0.0632901	0.141185	0.0808142	0.0322867	0.0499031
MDI	AGGAA	aggaa	0.00807787	0.00324565	0.00111169	0.000979566	0.00109446	0.00131324
MDV	AGGAG	aggag	0.0181752	0.00486847	0.0061143	0.00783653	0.00109446	0.013789
MGI	AGGGA	aggga	0	0.00162282	0.000555846	0.000489783	0.00218893	0.00131324
MGV	AGGGG	agggg	0	0.00162282	0.000555846	0.000489783	0	0.00361141
VNI	GAAAA	gaaaa	3.61687	5.29365	4.15384	4.26454	3.81202	4.10979
VNV	GAAAG	gaaag	2.93833	3.02494	2.87761	2.72662	3.46835	2.71381
VSI	GAAGA	gaaga	0.539198	0.785447	0.649784	0.60929	0.487036	0.690108
VSV	GAAGG	gaagg	1.09253	0.757859	0.996076	1.00503	0.874476	1.14252
VDI	GAGAA	gagaa	0.224161	0.20123	0.150078	0.257136	0.22929	0.153977
VDV	GAGAG	gagag	0.252433	0.267766	0.226785	0.20277	0.210684	0.177288
VGI	GAGGA	gagga	0.216083	0.353775	0.296266	0.201791	0.275257	0.192718
VGV	GAGGG	gaggg	0.242336	0.154168	0.167865	0.209137	0.195362	0.176631
VNI	GGAAA	ggaaa	7.63359	11.759	8.58059	8.11081	7.08829	7.78226
VNV	GGAAG	ggaag	26.243	32.5133	27.9079	29.6245	21.2145	23.1849
VSI	GGAGA	ggaga	4.22069	6.16186	4.9159	4.55058	3.75182	4.18924
VSV	GGAGG	ggagg	10.6527	11.6941	11.5549	10.9785	7.9956	9.11882
VDI	GGGAA	gggaa	0.399855	0.525795	0.436339	0.36244	0.400573	0.41958
VDV	GGGAG	gggag	1.15715	1.14896	0.930486	1.14022	0.69389	0.825044
VGI	GGGGA	gggga	0.169635	0.306714	0.24624	0.200321	0.292222	0.237368
VGV	GGGGG	ggggg	0.387738	0.475487	0.333507	0.363909	0.160886	0.30894
		total reads SUM	49518	61621	179906	204172	182738	304590
